# Supplementary material for: Urbanity as a determinant of exposure to grass pollen in Helsinki Metropolitan area, Finland
Source: PLoS One. 2017 Oct 12;12(10):e0186348. doi: 10.1371/journal.pone.0186348 (PMC5638505; doi:10.1371/journal.pone.0186348)
Supplement: S1 Data — (XLS) [file pone.0186348.s001.xls]

## Sheet: Sheet1
ID	TOWN	PLACE	URB_GRAD	DATE	BTIME	ETIME	AM_PM	INTVOL	POPUL100	URB_B100	TEMP_PER	DEWP_PER	HUM_PER	WIN_PER	GUS_PER	PRE_PER	CLO_PER
1	1	1	3	27 6 2013	1899-12-31 08:00:00	1899-12-31 08:30:00	1	0	16	28700	22.35	19.95	86.25	2.85	4.85	1014.52	4.5
2	1	2	4	27 6 2013	1899-12-31 10:00:00	1899-12-31 10:20:00	1	86	133	31600	20.475	19.25	92.5	2.225	4.225	1015.02	7
3	1	5	8	27 6 2013	1899-12-31 10:00:00	1899-12-31 10:20:00	1	88	215	21800	20.475	19.25	92.5	2.225	4.225	1015.02	7
4	1	8	6	27 6 2013	1899-12-31 08:00:00	1899-12-31 08:30:00	1	6	269	24800	22.35	19.95	86.25	2.85	4.85	1014.52	4.5
5	1	1	3	27 6 2013	1899-12-31 08:00:00	1899-12-31 08:30:00	1	4	16	28700	22.35	19.95	86.25	2.85	4.85	1014.52	4.5
6	1	2	4	27 6 2013	1899-12-31 10:00:00	1899-12-31 10:20:00	1	86	133	31600	20.475	19.25	92.5	2.225	4.225	1015.02	7
7	1	5	8	27 6 2013	1899-12-31 10:00:00	1899-12-31 10:20:00	1	119	215	21800	20.475	19.25	92.5	2.225	4.225	1015.02	7
8	1	8	6	27 6 2013	1899-12-31 08:00:00	1899-12-31 08:30:00	1	4	269	24800	22.35	19.95	86.25	2.85	4.85	1014.52	4.5
17	1	1	3	27 6 2013	1899-12-31 13:00:00	1899-12-31 13:30:00	2		16	28700	19.525	18.725	95	2.25	5.15	1015.75	7.25
18	1	2	4	27 6 2013	1899-12-31 15:00:00	1899-12-31 15:30:00	2		133	31600	19.625	17.775	89	3.65	8.25	1016.1	7
19	1	5	8	27 6 2013	1899-12-31 15:00:00	1899-12-31 15:30:00	2		215	21800	19.625	17.775	89	3.65	8.25	1016.1	7
20	1	8	6	27 6 2013	1899-12-31 13:00:00	1899-12-31 13:30:00	2		269	24800	19.525	18.725	95	2.25	5.15	1015.75	7.25
21	1	1	3	27 6 2013	1899-12-31 13:00:00	1899-12-31 13:30:00	2		16	28700	19.525	18.725	95	2.25	5.15	1015.75	7.25
22	1	2	4	27 6 2013	1899-12-31 15:00:00	1899-12-31 15:30:00	2		133	31600	19.625	17.775	89	3.65	8.25	1016.1	7
23	1	5	8	27 6 2013	1899-12-31 15:00:00	1899-12-31 15:30:00	2		215	21800	19.625	17.775	89	3.65	8.25	1016.1	7
24	1	8	6	27 6 2013	1899-12-31 13:00:00	1899-12-31 13:30:00	2		269	24800	19.525	18.725	95	2.25	5.15	1015.75	7.25
33	2	9	3	28 6 2013	1899-12-31 09:00:00	1899-12-31 09:30:00	1		641	31400	17.975	11.55	66.5	3.425	5.55	1021.77
34	2	10	1	28 6 2013	1899-12-31 10:00:00	1899-12-31 10:30:00	1	6	697	21200	18.125	10.7	62.25	3.95	6.65	1021.93
35	2	11	2	28 6 2013	1899-12-31 11:00:00	1899-12-31 11:30:00	1	11	276	23500	18.85	10.325	57.5	2.9	5.475	1021.7
36	2	12	4	28 6 2013	1899-12-31 12:00:00	1899-12-31 12:30:00	1	0	335	28800	19.525	10.8	57	3.525	6.65	1021.78
37	2	13	6	28 6 2013	1899-12-31 09:00:00	1899-12-31 09:30:00	1	20	3	5300	17.975	11.55	66.5	3.425	5.55	1021.77
38	2	14	8	28 6 2013	1899-12-31 10:00:00	1899-12-31 10:30:00	1	182	0	3700	18.125	10.7	62.25	3.95	6.65	1021.93
39	2	15	7	28 6 2013	1899-12-31 11:00:00	1899-12-31 11:30:00	1	6	4	7500	18.85	10.325	57.5	2.9	5.475	1021.7
40	2	16	5	28 6 2013	1899-12-31 12:00:00	1899-12-31 12:30:00	1	3	53	14500	19.525	10.8	57	3.525	6.65	1021.78
41	2	9	3	28 6 2013	1899-12-31 09:00:00	1899-12-31 09:30:00	1		641	31400	17.975	11.55	66.5	3.425	5.55	1021.77
42	2	10	1	28 6 2013	1899-12-31 10:00:00	1899-12-31 10:30:00	1	3	697	21200	18.125	10.7	62.25	3.95	6.65	1021.93
43	2	11	2	28 6 2013	1899-12-31 11:00:00	1899-12-31 11:30:00	1	14	276	23500	18.85	10.325	57.5	2.9	5.475	1021.7
44	2	12	4	28 6 2013	1899-12-31 12:00:00	1899-12-31 12:30:00	1	6	335	28800	19.525	10.8	57	3.525	6.65	1021.78
45	2	13	6	28 6 2013	1899-12-31 09:00:00	1899-12-31 09:30:00	1	57	3	5300	17.975	11.55	66.5	3.425	5.55	1021.77
46	2	14	8	28 6 2013	1899-12-31 10:00:00	1899-12-31 10:30:00	1	213	0	3700	18.125	10.7	62.25	3.95	6.65	1021.93
47	2	15	7	28 6 2013	1899-12-31 11:00:00	1899-12-31 11:30:00	1	6	4	7500	18.85	10.325	57.5	2.9	5.475	1021.7
48	2	16	5	28 6 2013	1899-12-31 12:00:00	1899-12-31 12:30:00	1	0	53	14500	19.525	10.8	57	3.525	6.65	1021.78
65	2	9	3	28 6 2013	1899-12-31 14:10:00	1899-12-31 14:40:00	2	6	641	31400	20.375	10.55	53.25	3.15	5.825	1021.33
66	2	10	1	28 6 2013	1899-12-31 15:00:00	1899-12-31 15:30:00	2	11	697	21200	21.025	11.525	54.75	2.8	5.2	1021.15
67	2	11	2	28 6 2013	1899-12-31 16:00:00	1899-12-31 16:30:00	2		276	23500	20.925	10.95	53	3.75	6.5	1020.7
68	2	12	4	28 6 2013	1899-12-31 17:10:00	1899-12-31 17:40:00	2	0	335	28800	20.8	8.925	46.5	3.375	5.575	1020.15
69	2	13	6	28 6 2013	1899-12-31 14:00:00	1899-12-31 14:30:00	2	9	3	5300	20.375	10.55	53.25	3.15	5.825	1021.33
70	2	14	8	28 6 2013	1899-12-31 15:00:00	1899-12-31 15:30:00	2	1823	0	3700	21.025	11.525	54.75	2.8	5.2	1021.15
71	2	15	7	28 6 2013	1899-12-31 16:00:00	1899-12-31 16:30:00	2	648	4	7500	20.925	10.95	53	3.75	6.5	1020.7
72	2	16	5	28 6 2013	1899-12-31 17:00:00	1899-12-31 17:30:00	2	14	53	14500	20.825	9.2	47.25	3.45	5.75	1020.25
73	2	9	3	28 6 2013	1899-12-31 14:10:00	1899-12-31 14:40:00	2	9	641	31400	20.375	10.55	53.25	3.15	5.825	1021.33
74	2	10	1	28 6 2013	1899-12-31 15:00:00	1899-12-31 15:30:00	2	11	697	21200	21.025	11.525	54.75	2.8	5.2	1021.15
75	2	11	2	28 6 2013	1899-12-31 16:00:00	1899-12-31 16:30:00	2		276	23500	20.925	10.95	53	3.75	6.5	1020.7
76	2	12	4	28 6 2013	1899-12-31 17:10:00	1899-12-31 17:40:00	2	23	335	28800	20.8	8.925	46.5	3.375	5.575	1020.15
77	2	13	6	28 6 2013	1899-12-31 14:00:00	1899-12-31 14:30:00	2	9	3	5300	20.375	10.55	53.25	3.15	5.825	1021.33
78	2	14	8	28 6 2013	1899-12-31 15:00:00	1899-12-31 15:30:00	2	5024	0	3700	21.025	11.525	54.75	2.8	5.2	1021.15
79	2	15	7	28 6 2013	1899-12-31 16:00:00	1899-12-31 16:30:00	2	310	4	7500	20.925	10.95	53	3.75	6.5	1020.7
80	2	16	5	28 6 2013	1899-12-31 17:00:00	1899-12-31 17:30:00	2	14	53	14500	20.825	9.2	47.25	3.45	5.75	1020.25
97	1	1	3	30 6 2013	1899-12-31 08:00:00	1899-12-31 08:30:00	1	0	16	28700	15.35	13.3	87.75	3.95	6.95	1011.12	7
98	1	2	4	30 6 2013	1899-12-31 09:00:00	1899-12-31 09:30:00	1	0	133	31600	15.7	13.25	85	3.95	6.9	1011.35	7.5
99	1	3	1	30 6 2013	1899-12-31 10:00:00	1899-12-31 10:30:00	1	0	814	30100	16.8	12.75	77	2.725	4.7	1011.72	7.25
100	1	4	2	30 6 2013	1899-12-31 11:00:00	1899-12-31 11:30:00	1	3	888	31100	18.125	12.425	69.25	3.25	5.15	1011.67	7.25
101	1	5	8	30 6 2013	1899-12-31 11:00:00	1899-12-31 11:30:00	1	11	215	21800	18.125	12.425	69.25	3.25	5.15	1011.67	7.25
102	1	6	5	30 6 2013	1899-12-31 10:00:00	1899-12-31 10:30:00	1	6	205	21100	16.8	12.75	77	2.725	4.7	1011.72	7.25
103	1	7	7	30 6 2013	1899-12-31 09:00:00	1899-12-31 09:30:00	1	0	602	24000	15.7	13.25	85	3.95	6.9	1011.35	7.5
104	1	8	6	30 6 2013	1899-12-31 08:02:00	1899-12-31 08:31:00	1	3	269	24800	15.35	13.3	87.75	3.95	6.95	1011.12	7
105	1	1	3	30 6 2013	1899-12-31 08:00:00	1899-12-31 08:30:00	1	0	16	28700	15.35	13.3	87.75	3.95	6.95	1011.12	7
106	1	2	4	30 6 2013	1899-12-31 09:00:00	1899-12-31 09:30:00	1	6	133	31600	15.7	13.25	85	3.95	6.9	1011.35	7.5
107	1	3	1	30 6 2013	1899-12-31 10:00:00	1899-12-31 10:30:00	1	0	814	30100	16.8	12.75	77	2.725	4.7	1011.72	7.25
108	1	4	2	30 6 2013	1899-12-31 11:00:00	1899-12-31 11:30:00	1	3	888	31100	18.125	12.425	69.25	3.25	5.15	1011.67	7.25
109	1	5	8	30 6 2013	1899-12-31 11:00:00	1899-12-31 11:30:00	1	17	215	21800	18.125	12.425	69.25	3.25	5.15	1011.67	7.25
110	1	6	5	30 6 2013	1899-12-31 10:00:00	1899-12-31 10:30:00	1	0	205	21100	16.8	12.75	77	2.725	4.7	1011.72	7.25
111	1	7	7	30 6 2013	1899-12-31 09:00:00	1899-12-31 09:30:00	1	0	602	24000	15.7	13.25	85	3.95	6.9	1011.35	7.5
112	1	8	6	30 6 2013	1899-12-31 08:02:00	1899-12-31 08:31:00	1		269	24800	15.35	13.3	87.75	3.95	6.95	1011.12	7
129	1	1	3	30 6 2013	1899-12-31 13:00:00	1899-12-31 13:30:00	2	6	16	28700	20.925	13.675	63.25	2.875	5.875	1011.5	0.75
130	1	2	4	30 6 2013	1899-12-31 14:00:00	1899-12-31 14:30:00	2	0	133	31600	20.275	13.325	64.25	3.575	7.775	1011.48	1
131	1	3	1	30 6 2013	1899-12-31 15:00:00	1899-12-31 15:30:00	2	23	814	30100	19.9	13.675	67.25	3.8	8.275	1011.3	0.5
132	1	4	2	30 6 2013	1899-12-31 16:00:00	1899-12-31 16:30:00	2	6	888	31100	19.85	13.8	68	3.6	8.325	1011.07	1.5
133	1	5	8	30 6 2013	1899-12-31 16:00:00	1899-12-31 16:30:00	2	45	215	21800	19.85	13.8	68	3.6	8.325	1011.07	1.5
134	1	6	5	30 6 2013	1899-12-31 15:00:00	1899-12-31 15:30:00	2	6	205	21100	19.9	13.675	67.25	3.8	8.275	1011.3	0.5
135	1	7	7	30 6 2013	1899-12-31 14:00:00	1899-12-31 14:30:00	2	20	602	24000	20.275	13.325	64.25	3.575	7.775	1011.48	1
136	1	8	6	30 6 2013	1899-12-31 13:00:00	1899-12-31 13:30:00	2	14	269	24800	20.925	13.675	63.25	2.875	5.875	1011.5	0.75
137	1	1	3	30 6 2013	1899-12-31 13:00:00	1899-12-31 13:30:00	2	3	16	28700	20.925	13.675	63.25	2.875	5.875	1011.5	0.75
138	1	2	4	30 6 2013	1899-12-31 14:00:00	1899-12-31 14:30:00	2	3	133	31600	20.275	13.325	64.25	3.575	7.775	1011.48	1
139	1	3	1	30 6 2013	1899-12-31 15:00:00	1899-12-31 15:30:00	2	9	814	30100	19.9	13.675	67.25	3.8	8.275	1011.3	0.5
140	1	4	2	30 6 2013	1899-12-31 16:00:00	1899-12-31 16:30:00	2	20	888	31100	19.85	13.8	68	3.6	8.325	1011.07	1.5
141	1	5	8	30 6 2013	1899-12-31 16:00:00	1899-12-31 16:30:00	2	28	215	21800	19.85	13.8	68	3.6	8.325	1011.07	1.5
142	1	6	5	30 6 2013	1899-12-31 15:00:00	1899-12-31 15:30:00	2	23	205	21100	19.9	13.675	67.25	3.8	8.275	1011.3	0.5
143	1	7	7	30 6 2013	1899-12-31 14:00:00	1899-12-31 14:30:00	2	9	602	24000	20.275	13.325	64.25	3.575	7.775	1011.48	1
144	1	8	6	30 6 2013	1899-12-31 13:00:00	1899-12-31 13:30:00	2	3	269	24800	20.925	13.675	63.25	2.875	5.875	1011.5	0.75
161	2	9	3	1 7 2013	1899-12-31 11:00:00	1899-12-31 11:30:00	1	9	641	31400	22.1	9.2	43.75	2.45	4.15	1008.83
162	2	10	1	1 7 2013	1899-12-31 08:00:00	1899-12-31 08:30:00	1	20	697	21200	17.375	11.925	70.25	2.925	5.175	1009.5
163	2	11	2	1 7 2013	1899-12-31 09:00:00	1899-12-31 09:30:00	1	45	276	23500	19.575	9.675	52.75	3	5.15	1009.2
164	2	12	4	1 7 2013	1899-12-31 10:00:00	1899-12-31 10:30:00	1	0	335	28800	21	9.275	47	2.075	4.025	1009.12
165	2	13	6	1 7 2013	1899-12-31 11:00:00	1899-12-31 11:30:00	1	17	3	5300	22.1	9.2	43.75	2.45	4.15	1008.83
166	2	14	8	1 7 2013	1899-12-31 08:00:00	1899-12-31 08:30:00	1	701	0	3700	17.375	11.925	70.25	2.925	5.175	1009.5
167	2	15	7	1 7 2013	1899-12-31 09:00:00	1899-12-31 09:30:00	1	34	4	7500	19.575	9.675	52.75	3	5.15	1009.2
168	2	16	5	1 7 2013	1899-12-31 10:00:00	1899-12-31 10:30:00	1	20	53	14500	21	9.275	47	2.075	4.025	1009.12
169	2	9	3	1 7 2013	1899-12-31 11:00:00	1899-12-31 11:30:00	1	17	641	31400	22.1	9.2	43.75	2.45	4.15	1008.83
170	2	10	1	1 7 2013	1899-12-31 08:00:00	1899-12-31 08:30:00	1	9	697	21200	17.375	11.925	70.25	2.925	5.175	1009.5
171	2	11	2	1 7 2013	1899-12-31 09:00:00	1899-12-31 09:30:00	1	23	276	23500	19.575	9.675	52.75	3	5.15	1009.2
172	2	12	4	1 7 2013	1899-12-31 10:00:00	1899-12-31 10:30:00	1	0	335	28800	21	9.275	47	2.075	4.025	1009.12
173	2	13	6	1 7 2013	1899-12-31 11:00:00	1899-12-31 11:30:00	1	11	3	5300	22.1	9.2	43.75	2.45	4.15	1008.83
174	2	14	8	1 7 2013	1899-12-31 08:00:00	1899-12-31 08:30:00	1	1545	0	3700	17.375	11.925	70.25	2.925	5.175	1009.5
175	2	15	7	1 7 2013	1899-12-31 09:00:00	1899-12-31 09:30:00	1	40	4	7500	19.575	9.675	52.75	3	5.15	1009.2
176	2	16	5	1 7 2013	1899-12-31 10:00:00	1899-12-31 10:30:00	1	11	53	14500	21	9.275	47	2.075	4.025	1009.12
193	2	9	3	1 7 2013	1899-12-31 16:00:00	1899-12-31 16:30:00	2	14	641	31400	22.775	12.55	52.25	4.1	7.35	1007.58
194	2	10	1	1 7 2013	1899-12-31 13:00:00	1899-12-31 13:30:00	2	11	697	21200	22.2	11.1	49.5	2.075	3.95	1008.35
195	2	11	2	1 7 2013	1899-12-31 14:00:00	1899-12-31 14:30:00	2	3	276	23500	22.275	11.175	49.25	0.55	4.65	1007.88
196	2	12	4	1 7 2013	1899-12-31 15:00:00	1899-12-31 15:30:00	2	17	335	28800	22.375	12.95	55.25	4.675	8.525	1007.7
197	2	13	6	1 7 2013	1899-12-31 16:00:00	1899-12-31 16:30:00	2	20	3	5300	22.775	12.55	52.25	4.1	7.35	1007.58
198	2	14	8	1 7 2013	1899-12-31 13:00:00	1899-12-31 13:30:00	2	71	0	3700	22.2	11.1	49.5	2.075	3.95	1008.35
199	2	15	7	1 7 2013	1899-12-31 14:00:00	1899-12-31 14:30:00	2	26	4	7500	22.275	11.175	49.25	0.55	4.65	1007.88
200	2	16	5	1 7 2013	1899-12-31 15:00:00	1899-12-31 15:30:00	2	45	53	14500	22.375	12.95	55.25	4.675	8.525	1007.7
201	2	9	3	1 7 2013	1899-12-31 16:00:00	1899-12-31 16:30:00	2	9	641	31400	22.775	12.55	52.25	4.1	7.35	1007.58
202	2	10	1	1 7 2013	1899-12-31 13:00:00	1899-12-31 13:30:00	2	0	697	21200	22.2	11.1	49.5	2.075	3.95	1008.35
203	2	11	2	1 7 2013	1899-12-31 14:00:00	1899-12-31 14:30:00	2	14	276	23500	22.275	11.175	49.25	0.55	4.65	1007.88
204	2	12	4	1 7 2013	1899-12-31 15:00:00	1899-12-31 15:30:00	2	34	335	28800	22.375	12.95	55.25	4.675	8.525	1007.7
205	2	13	6	1 7 2013	1899-12-31 16:00:00	1899-12-31 16:30:00	2	28	3	5300	22.775	12.55	52.25	4.1	7.35	1007.58
206	2	14	8	1 7 2013	1899-12-31 13:00:00	1899-12-31 13:30:00	2	179	0	3700	22.2	11.1	49.5	2.075	3.95	1008.35
207	2	15	7	1 7 2013	1899-12-31 14:00:00	1899-12-31 14:30:00	2	28	4	7500	22.275	11.175	49.25	0.55	4.65	1007.88
208	2	16	5	1 7 2013	1899-12-31 15:00:00	1899-12-31 15:30:00	2	85	53	14500	22.375	12.95	55.25	4.675	8.525	1007.7
225	1	1	3	2 7 2013	1899-12-31 11:00:00	1899-12-31 11:30:00	1	0	16	28700	18.075	13.05	72.5	3.55	8	1013.28	0.75
226	1	2	4	2 7 2013	1899-12-31 08:00:00	1899-12-31 08:30:00	1	3	133	31600	15.95	13.725	86.5	3.05	5.875	1011.8	2
227	1	3	1	2 7 2013	1899-12-31 09:00:00	1899-12-31 09:30:00	1	0	814	30100	16.35	13.825	85.25	3.85	7.075	1012.25	5.5
228	1	4	2	2 7 2013	1899-12-31 10:00:00	1899-12-31 10:30:00	1	3	888	31100	17.575	13.55	77.5	4.1	7.5	1012.85	1.25
229	1	5	8	2 7 2013	1899-12-31 09:00:00	1899-12-31 09:30:00	1	3	215	21800	16.35	13.825	85.25	3.85	7.075	1012.25	5.5
230	1	6	5	2 7 2013	1899-12-31 08:00:00	1899-12-31 08:30:00	1	3	205	21100	15.95	13.725	86.5	3.05	5.875	1011.8	2
231	1	7	7	2 7 2013	1899-12-31 10:00:00	1899-12-31 10:30:00	1	11	602	24000	17.575	13.55	77.5	4.1	7.5	1012.85	1.25
232	1	8	6	2 7 2013	1899-12-31 11:00:00	1899-12-31 11:30:00	1	0	269	24800	18.075	13.05	72.5	3.55	8	1013.28	0.75
233	1	1	3	2 7 2013	1899-12-31 11:00:00	1899-12-31 11:30:00	1	0	16	28700	18.075	13.05	72.5	3.55	8	1013.28	0.75
234	1	2	4	2 7 2013	1899-12-31 08:00:00	1899-12-31 08:30:00	1	0	133	31600	15.95	13.725	86.5	3.05	5.875	1011.8	2
235	1	3	1	2 7 2013	1899-12-31 09:00:00	1899-12-31 09:30:00	1	3	814	30100	16.35	13.825	85.25	3.85	7.075	1012.25	5.5
236	1	4	2	2 7 2013	1899-12-31 10:00:00	1899-12-31 10:30:00	1	0	888	31100	17.575	13.55	77.5	4.1	7.5	1012.85	1.25
237	1	5	8	2 7 2013	1899-12-31 09:00:00	1899-12-31 09:30:00	1	3	215	21800	16.35	13.825	85.25	3.85	7.075	1012.25	5.5
238	1	6	5	2 7 2013	1899-12-31 08:00:00	1899-12-31 08:30:00	1	3	205	21100	15.95	13.725	86.5	3.05	5.875	1011.8	2
239	1	7	7	2 7 2013	1899-12-31 10:00:00	1899-12-31 10:30:00	1	6	602	24000	17.575	13.55	77.5	4.1	7.5	1012.85	1.25
240	1	8	6	2 7 2013	1899-12-31 11:00:00	1899-12-31 11:30:00	1	0	269	24800	18.075	13.05	72.5	3.55	8	1013.28	0.75
257	1	1	3	2 7 2013	1899-12-31 16:00:00	1899-12-31 16:30:00	2	9	16	28700	18.425	12.425	68	2.95	5.05	1014.7	0
258	1	2	4	2 7 2013	1899-12-31 13:00:00	1899-12-31 13:30:00	2	3	133	31600	18.8	12.225	65.5	3.575	7.325	1013.78	0
259	1	3	1	2 7 2013	1899-12-31 14:00:00	1899-12-31 14:30:00	2	0	814	30100	18.95	12.725	67	3.6	6.6	1014.28	0
260	1	4	2	2 7 2013	1899-12-31 15:00:00	1899-12-31 15:30:00	2	0	888	31100	18.825	12.9	68.5	3.65	6.3	1014.6	0
261	1	5	8	2 7 2013	1899-12-31 14:00:00	1899-12-31 14:30:00	2	9	215	21800	18.95	12.725	67	3.6	6.6	1014.28	0
262	1	6	5	2 7 2013	1899-12-31 13:00:00	1899-12-31 13:30:00	2	0	205	21100	18.8	12.225	65.5	3.575	7.325	1013.78	0
263	1	7	7	2 7 2013	1899-12-31 15:00:00	1899-12-31 15:30:00	2	6	602	24000	18.825	12.9	68.5	3.65	6.3	1014.6	0
264	1	8	6	2 7 2013	1899-12-31 16:00:00	1899-12-31 16:30:00	2	6	269	24800	18.425	12.425	68	2.95	5.05	1014.7	0
265	1	1	3	2 7 2013	1899-12-31 16:00:00	1899-12-31 16:30:00	2	6	16	28700	18.425	12.425	68	2.95	5.05	1014.7	0
266	1	2	4	2 7 2013	1899-12-31 13:00:00	1899-12-31 13:30:00	2	0	133	31600	18.8	12.225	65.5	3.575	7.325	1013.78	0
267	1	3	1	2 7 2013	1899-12-31 14:00:00	1899-12-31 14:30:00	2	3	814	30100	18.95	12.725	67	3.6	6.6	1014.28	0
268	1	4	2	2 7 2013	1899-12-31 15:00:00	1899-12-31 15:30:00	2	0	888	31100	18.825	12.9	68.5	3.65	6.3	1014.6	0
269	1	5	8	2 7 2013	1899-12-31 14:00:00	1899-12-31 14:30:00	2	0	215	21800	18.95	12.725	67	3.6	6.6	1014.28	0
270	1	6	5	2 7 2013	1899-12-31 13:00:00	1899-12-31 13:30:00	2	3	205	21100	18.8	12.225	65.5	3.575	7.325	1013.78	0
271	1	7	7	2 7 2013	1899-12-31 15:00:00	1899-12-31 15:30:00	2	0	602	24000	18.825	12.9	68.5	3.65	6.3	1014.6	0
272	1	8	6	2 7 2013	1899-12-31 16:00:00	1899-12-31 16:30:00	2	0	269	24800	18.425	12.425	68	2.95	5.05	1014.7	0
289	2	9	3	3 7 2013	1899-12-31 10:00:00	1899-12-31 10:30:00	1	3	641	31400	18.15	13.3	73.25	2.675	4.65	1016.12
290	2	10	1	3 7 2013	1899-12-31 11:00:00	1899-12-31 11:30:00	1	3	697	21200	19.525	12.75	64.75	2.775	5.375	1016.07
291	2	11	2	3 7 2013	1899-12-31 08:00:00	1899-12-31 08:30:00	1	3	276	23500	16.875	13.375	80	1.675	2.7	1015.57
292	2	12	4	3 7 2013	1899-12-31 09:00:00	1899-12-31 09:30:00	1	3	335	28800	17.2	13.125	77	1.875	3.15	1015.83
293	2	13	6	3 7 2013	1899-12-31 10:00:00	1899-12-31 10:30:00	1	6	3	5300	18.15	13.3	73.25	2.675	4.65	1016.12
294	2	14	8	3 7 2013	1899-12-31 11:00:00	1899-12-31 11:30:00	1	37	0	3700	19.525	12.75	64.75	2.775	5.375	1016.07
295	2	15	7	3 7 2013	1899-12-31 08:00:00	1899-12-31 08:30:00	1	0	4	7500	16.875	13.375	80	1.675	2.7	1015.57
296	2	16	5	3 7 2013	1899-12-31 09:00:00	1899-12-31 09:30:00	1	0	53	14500	17.2	13.125	77	1.875	3.15	1015.83
297	2	9	3	3 7 2013	1899-12-31 10:00:00	1899-12-31 10:30:00	1	3	641	31400	18.15	13.3	73.25	2.675	4.65	1016.12
298	2	10	1	3 7 2013	1899-12-31 11:00:00	1899-12-31 11:30:00	1	3	697	21200	19.525	12.75	64.75	2.775	5.375	1016.07
299	2	11	2	3 7 2013	1899-12-31 08:00:00	1899-12-31 08:30:00	1	6	276	23500	16.875	13.375	80	1.675	2.7	1015.57
300	2	12	4	3 7 2013	1899-12-31 09:00:00	1899-12-31 09:30:00	1	0	335	28800	17.2	13.125	77	1.875	3.15	1015.83
301	2	13	6	3 7 2013	1899-12-31 10:00:00	1899-12-31 10:30:00	1	6	3	5300	18.15	13.3	73.25	2.675	4.65	1016.12
302	2	14	8	3 7 2013	1899-12-31 11:00:00	1899-12-31 11:30:00	1	26	0	3700	19.525	12.75	64.75	2.775	5.375	1016.07
303	2	15	7	3 7 2013	1899-12-31 08:00:00	1899-12-31 08:30:00	1	9	4	7500	16.875	13.375	80	1.675	2.7	1015.57
304	2	16	5	3 7 2013	1899-12-31 09:00:00	1899-12-31 09:30:00	1	0	53	14500	17.2	13.125	77	1.875	3.15	1015.83
321	2	9	3	3 7 2013	1899-12-31 15:00:00	1899-12-31 15:30:00	2	11	641	31400	21.325	8.625	44	3.825	6.8	1016.62
322	2	10	1	3 7 2013	1899-12-31 16:00:00	1899-12-31 16:30:00	2	0	697	21200	21.6	7.775	40.75	4.025	7.3	1016.57
323	2	11	2	3 7 2013	1899-12-31 13:00:00	1899-12-31 13:30:00	2	0	276	23500	20.05	11.85	59.25	3.175	5.725	1016.57
324	2	12	4	3 7 2013	1899-12-31 14:00:00	1899-12-31 14:30:00	2	9	335	28800	20.6	10.3	51.5	3.775	6.65	1016.7
325	2	13	6	3 7 2013	1899-12-31 15:00:00	1899-12-31 15:30:00	2		3	5300	21.325	8.625	44	3.825	6.8	1016.62
326	2	14	8	3 7 2013	1899-12-31 16:00:00	1899-12-31 16:30:00	2	202	0	3700	21.6	7.775	40.75	4.025	7.3	1016.57
327	2	15	7	3 7 2013	1899-12-31 13:00:00	1899-12-31 13:30:00	2		4	7500	20.05	11.85	59.25	3.175	5.725	1016.57
328	2	16	5	3 7 2013	1899-12-31 14:00:00	1899-12-31 14:30:00	2	9	53	14500	20.6	10.3	51.5	3.775	6.65	1016.7
329	2	9	3	3 7 2013	1899-12-31 15:00:00	1899-12-31 15:30:00	2		641	31400	21.325	8.625	44	3.825	6.8	1016.62
330	2	10	1	3 7 2013	1899-12-31 16:00:00	1899-12-31 16:30:00	2	11	697	21200	21.6	7.775	40.75	4.025	7.3	1016.57
331	2	11	2	3 7 2013	1899-12-31 13:00:00	1899-12-31 13:30:00	2	0	276	23500	20.05	11.85	59.25	3.175	5.725	1016.57
332	2	12	4	3 7 2013	1899-12-31 14:00:00	1899-12-31 14:30:00	2	3	335	28800	20.6	10.3	51.5	3.775	6.65	1016.7
333	2	13	6	3 7 2013	1899-12-31 15:00:00	1899-12-31 15:30:00	2	6	3	5300	21.325	8.625	44	3.825	6.8	1016.62
334	2	14	8	3 7 2013	1899-12-31 16:00:00	1899-12-31 16:30:00	2	71	0	3700	21.6	7.775	40.75	4.025	7.3	1016.57
335	2	15	7	3 7 2013	1899-12-31 13:00:00	1899-12-31 13:30:00	2		4	7500	20.05	11.85	59.25	3.175	5.725	1016.57
336	2	16	5	3 7 2013	1899-12-31 14:00:00	1899-12-31 14:30:00	2	9	53	14500	20.6	10.3	51.5	3.775	6.65	1016.7
353	1	1	3	4 7 2013	1899-12-31 10:00:00	1899-12-31 10:30:00	1	3	16	28700	20.25	12.575	61.5	2.9	4.6	1020.55	0
354	1	2	4	4 7 2013	1899-12-31 11:00:00	1899-12-31 11:30:00	1	11	133	31600	20.175	12.025	59.5	3.9	6.25	1020.62	0
355	1	3	1	4 7 2013	1899-12-31 08:00:00	1899-12-31 08:30:00	1	17	814	30100	18.8	12.45	66.5	1.35	2.75	1020.5	0.5
356	1	4	2	4 7 2013	1899-12-31 09:00:00	1899-12-31 09:30:00	1	9	888	31100	19.375	12.525	64.5	1.775	3.4	1020.48	0
357	1	5	8	4 7 2013	1899-12-31 08:00:00	1899-12-31 08:30:00	1	6	215	21800	18.8	12.45	66.5	1.35	2.75	1020.5	0.5
358	1	6	5	4 7 2013	1899-12-31 11:00:00	1899-12-31 11:30:00	1	11	205	21100	20.175	12.025	59.5	3.9	6.25	1020.62	0
359	1	7	7	4 7 2013	1899-12-31 09:00:00	1899-12-31 09:30:00	1	0	602	24000	19.375	12.525	64.5	1.775	3.4	1020.48	0
360	1	8	6	4 7 2013	1899-12-31 10:00:00	1899-12-31 10:30:00	1	0	269	24800	20.25	12.575	61.5	2.9	4.6	1020.55	0
361	1	1	3	4 7 2013	1899-12-31 10:00:00	1899-12-31 10:30:00	1	0	16	28700	20.25	12.575	61.5	2.9	4.6	1020.55	0
362	1	2	4	4 7 2013	1899-12-31 11:00:00	1899-12-31 11:30:00	1	9	133	31600	20.175	12.025	59.5	3.9	6.25	1020.62	0
363	1	3	1	4 7 2013	1899-12-31 08:00:00	1899-12-31 08:30:00	1	6	814	30100	18.8	12.45	66.5	1.35	2.75	1020.5	0.5
364	1	4	2	4 7 2013	1899-12-31 09:00:00	1899-12-31 09:30:00	1	11	888	31100	19.375	12.525	64.5	1.775	3.4	1020.48	0
365	1	5	8	4 7 2013	1899-12-31 08:00:00	1899-12-31 08:30:00	1	9	215	21800	18.8	12.45	66.5	1.35	2.75	1020.5	0.5
366	1	6	5	4 7 2013	1899-12-31 11:00:00	1899-12-31 11:30:00	1	23	205	21100	20.175	12.025	59.5	3.9	6.25	1020.62	0
367	1	7	7	4 7 2013	1899-12-31 09:00:00	1899-12-31 09:30:00	1	0	602	24000	19.375	12.525	64.5	1.775	3.4	1020.48	0
368	1	8	6	4 7 2013	1899-12-31 10:00:00	1899-12-31 10:30:00	1	6	269	24800	20.25	12.575	61.5	2.9	4.6	1020.55	0
385	1	1	3	4 7 2013	1899-12-31 15:00:00	1899-12-31 15:30:00	2	3	16	28700	20.725	15.425	71.75	2.875	4.675	1020.7	5
386	1	2	4	4 7 2013	1899-12-31 16:00:00	1899-12-31 16:30:00	2	3	133	31600	20.15	15.775	76	2.325	4.2	1020.6	7
387	1	3	1	4 7 2013	1899-12-31 13:00:00	1899-12-31 13:30:00	2	11	814	30100	20.7	15.9	74	3.45	5.425	1020.9	1.75
388	1	4	2	4 7 2013	1899-12-31 14:00:00	1899-12-31 14:30:00	2	0	888	31100	21.45	14.55	64.75	2.6	4.275	1020.7	1
389	1	5	8	4 7 2013	1899-12-31 13:00:00	1899-12-31 13:30:00	2	0	215	21800	20.7	15.9	74	3.45	5.425	1020.9	1.75
390	1	6	5	4 7 2013	1899-12-31 16:00:00	1899-12-31 16:30:00	2	3	205	21100	20.15	15.775	76	2.325	4.2	1020.6	7
391	1	7	7	4 7 2013	1899-12-31 14:00:00	1899-12-31 14:30:00	2	37	602	24000	21.45	14.55	64.75	2.6	4.275	1020.7	1
392	1	8	6	4 7 2013	1899-12-31 15:00:00	1899-12-31 15:30:00	2	6	269	24800	20.725	15.425	71.75	2.875	4.675	1020.7	5
393	1	1	3	4 7 2013	1899-12-31 15:00:00	1899-12-31 15:30:00	2	3	16	28700	20.725	15.425	71.75	2.875	4.675	1020.7	5
394	1	2	4	4 7 2013	1899-12-31 16:00:00	1899-12-31 16:30:00	2	3	133	31600	20.15	15.775	76	2.325	4.2	1020.6	7
395	1	3	1	4 7 2013	1899-12-31 13:00:00	1899-12-31 13:30:00	2	9	814	30100	20.7	15.9	74	3.45	5.425	1020.9	1.75
396	1	4	2	4 7 2013	1899-12-31 14:00:00	1899-12-31 14:30:00	2	11	888	31100	21.45	14.55	64.75	2.6	4.275	1020.7	1
397	1	5	8	4 7 2013	1899-12-31 13:00:00	1899-12-31 13:30:00	2	11	215	21800	20.7	15.9	74	3.45	5.425	1020.9	1.75
398	1	6	5	4 7 2013	1899-12-31 16:00:00	1899-12-31 16:30:00	2	14	205	21100	20.15	15.775	76	2.325	4.2	1020.6	7
399	1	7	7	4 7 2013	1899-12-31 14:00:00	1899-12-31 14:30:00	2		602	24000	21.45	14.55	64.75	2.6	4.275	1020.7	1
400	1	8	6	4 7 2013	1899-12-31 15:00:00	1899-12-31 15:30:00	2	6	269	24800	20.725	15.425	71.75	2.875	4.675	1020.7	5
417	2	9	3	5 7 2013	1899-12-31 09:00:00	1899-12-31 09:30:00	1	6	641	31400	20.3	17.125	82	1.76667	2.9	1019.57
418	2	10	1	5 7 2013	1899-12-31 10:00:00	1899-12-31 10:30:00	1	0	697	21200	22.1	17.6	76	2	3.475	1019.6
419	2	11	2	5 7 2013	1899-12-31 11:00:00	1899-12-31 11:30:00	1	14	276	23500	23.525	17.8	70.5	2.575	4.425	1019.55
420	2	12	4	5 7 2013	1899-12-31 08:00:00	1899-12-31 08:30:00	1	11	335	28800	19.7	17.125	84.75	1.9	3.275	1019.77
421	2	13	6	5 7 2013	1899-12-31 09:00:00	1899-12-31 09:30:00	1	6	3	5300	20.3	17.125	82	1.76667	2.9	1019.57
422	2	14	8	5 7 2013	1899-12-31 10:00:00	1899-12-31 10:30:00	1	151	0	3700	22.1	17.6	76	2	3.475	1019.6
423	2	15	7	5 7 2013	1899-12-31 11:00:00	1899-12-31 11:30:00	1	57	4	7500	23.525	17.8	70.5	2.575	4.425	1019.55
424	2	16	5	5 7 2013	1899-12-31 08:00:00	1899-12-31 08:30:00	1	0	53	14500	19.7	17.125	84.75	1.9	3.275	1019.77
425	2	9	3	5 7 2013	1899-12-31 09:00:00	1899-12-31 09:30:00	1	6	641	31400	20.3	17.125	82	1.76667	2.9	1019.57
426	2	10	1	5 7 2013	1899-12-31 10:00:00	1899-12-31 10:30:00	1	0	697	21200	22.1	17.6	76	2	3.475	1019.6
427	2	11	2	5 7 2013	1899-12-31 11:00:00	1899-12-31 11:30:00	1	14	276	23500	23.525	17.8	70.5	2.575	4.425	1019.55
428	2	12	4	5 7 2013	1899-12-31 08:00:00	1899-12-31 08:30:00	1	3	335	28800	19.7	17.125	84.75	1.9	3.275	1019.77
429	2	13	6	5 7 2013	1899-12-31 09:00:00	1899-12-31 09:30:00	1		3	5300	20.3	17.125	82	1.76667	2.9	1019.57
430	2	14	8	5 7 2013	1899-12-31 10:00:00	1899-12-31 10:30:00	1	145	0	3700	22.1	17.6	76	2	3.475	1019.6
431	2	15	7	5 7 2013	1899-12-31 11:00:00	1899-12-31 11:30:00	1	9	4	7500	23.525	17.8	70.5	2.575	4.425	1019.55
432	2	16	5	5 7 2013	1899-12-31 08:00:00	1899-12-31 08:30:00	1		53	14500	19.7	17.125	84.75	1.9	3.275	1019.77
449	2	9	3	5 7 2013	1899-12-31 14:00:00	1899-12-31 14:30:00	2	9	641	31400	25.25	16.175	57.25	4.775	8.45	1019.18
450	2	10	1	5 7 2013	1899-12-31 15:00:00	1899-12-31 15:30:00	2	0	697	21200	25.275	16.825	59.5	4.25	7.725	1018.93
451	2	11	2	5 7 2013	1899-12-31 16:00:00	1899-12-31 16:30:00	2	3	276	23500	24.825	17.05	62	3.475	6.45	1018.85
452	2	12	4	5 7 2013	1899-12-31 13:00:00	1899-12-31 13:30:00	2	0	335	28800	24.875	17.55	63.75	3.575	5.875	1019.4
453	2	13	6	5 7 2013	1899-12-31 14:00:00	1899-12-31 14:30:00	2	11	3	5300	25.25	16.175	57.25	4.775	8.45	1019.18
454	2	14	8	5 7 2013	1899-12-31 15:00:00	1899-12-31 15:30:00	2	185	0	3700	25.275	16.825	59.5	4.25	7.725	1018.93
455	2	15	7	5 7 2013	1899-12-31 16:00:00	1899-12-31 16:30:00	2	9	4	7500	24.825	17.05	62	3.475	6.45	1018.85
456	2	16	5	5 7 2013	1899-12-31 13:00:00	1899-12-31 13:30:00	2		53	14500	24.875	17.55	63.75	3.575	5.875	1019.4
457	2	9	3	5 7 2013	1899-12-31 14:00:00	1899-12-31 14:30:00	2	0	641	31400	25.25	16.175	57.25	4.775	8.45	1019.18
458	2	10	1	5 7 2013	1899-12-31 15:00:00	1899-12-31 15:30:00	2	3	697	21200	25.275	16.825	59.5	4.25	7.725	1018.93
459	2	11	2	5 7 2013	1899-12-31 16:00:00	1899-12-31 16:30:00	2	0	276	23500	24.825	17.05	62	3.475	6.45	1018.85
460	2	12	4	5 7 2013	1899-12-31 13:00:00	1899-12-31 13:30:00	2	11	335	28800	24.875	17.55	63.75	3.575	5.875	1019.4
461	2	13	6	5 7 2013	1899-12-31 14:00:00	1899-12-31 14:30:00	2	17	3	5300	25.25	16.175	57.25	4.775	8.45	1019.18
462	2	14	8	5 7 2013	1899-12-31 15:00:00	1899-12-31 15:30:00	2		0	3700	25.275	16.825	59.5	4.25	7.725	1018.93
463	2	15	7	5 7 2013	1899-12-31 16:00:00	1899-12-31 16:30:00	2	23	4	7500	24.825	17.05	62	3.475	6.45	1018.85
464	2	16	5	5 7 2013	1899-12-31 13:00:00	1899-12-31 13:30:00	2	6	53	14500	24.875	17.55	63.75	3.575	5.875	1019.4
481	1	1	3	6 7 2013	1899-12-31 09:00:00	1899-12-31 09:30:00	1	0	16	28700	20.25	16.95	81.5	2.925	5.925	1020.17	0.5
482	1	2	4	6 7 2013	1899-12-31 10:00:00	1899-12-31 10:30:00	1	0	133	31600	19.3	16.75	85	3.425	6.975	1020.28	6.5
483	1	3	1	6 7 2013	1899-12-31 11:00:00	1899-12-31 11:30:00	1	3	814	30100	19.6	16.475	82.5	3.425	7.5	1020.4	3
484	1	4	2	6 7 2013	1899-12-31 08:00:00	1899-12-31 08:30:00	1	3	888	31100	19.875	16.5	80.75	2.225	4.75	1020.07	1.25
485	1	5	8	6 7 2013	1899-12-31 11:00:00	1899-12-31 11:30:00	1		215	21800	19.6	16.475	82.5	3.425	7.5	1020.4	3
486	1	6	5	6 7 2013	1899-12-31 10:00:00	1899-12-31 10:30:00	1	6	205	21100	19.3	16.75	85	3.425	6.975	1020.28	6.5
487	1	7	7	6 7 2013	1899-12-31 08:00:00	1899-12-31 08:30:00	1		602	24000	19.875	16.5	80.75	2.225	4.75	1020.07	1.25
488	1	8	6	6 7 2013	1899-12-31 09:15:00	1899-12-31 09:30:00	1		269	24800	20.25	16.95	81.5	2.925	5.925	1020.17	0.5
489	1	1	3	6 7 2013	1899-12-31 09:00:00	1899-12-31 09:30:00	1	9	16	28700	20.25	16.95	81.5	2.925	5.925	1020.17	0.5
490	1	2	4	6 7 2013	1899-12-31 10:00:00	1899-12-31 10:30:00	1	3	133	31600	19.3	16.75	85	3.425	6.975	1020.28	6.5
491	1	3	1	6 7 2013	1899-12-31 11:00:00	1899-12-31 11:30:00	1	3	814	30100	19.6	16.475	82.5	3.425	7.5	1020.4	3
492	1	4	2	6 7 2013	1899-12-31 08:00:00	1899-12-31 08:30:00	1	0	888	31100	19.875	16.5	80.75	2.225	4.75	1020.07	1.25
493	1	5	8	6 7 2013	1899-12-31 11:00:00	1899-12-31 11:30:00	1		215	21800	19.6	16.475	82.5	3.425	7.5	1020.4	3
494	1	6	5	6 7 2013	1899-12-31 10:00:00	1899-12-31 10:30:00	1	9	205	21100	19.3	16.75	85	3.425	6.975	1020.28	6.5
495	1	7	7	6 7 2013	1899-12-31 08:00:00	1899-12-31 08:30:00	1		602	24000	19.875	16.5	80.75	2.225	4.75	1020.07	1.25
496	1	8	6	6 7 2013	1899-12-31 09:15:00	1899-12-31 09:30:00	1	6	269	24800	20.25	16.95	81.5	2.925	5.925	1020.17	0.5
513	1	1	3	6 7 2013	1899-12-31 14:00:00	1899-12-31 14:30:00	2		16	28700	18.375	17.675	96	3.75	6.45	1020.93	5
514	1	2	4	6 7 2013	1899-12-31 15:00:00	1899-12-31 15:30:00	2		133	31600	17.6	15.675	88.5	4.45	9.625	1021.23	5.5
515	1	3	1	6 7 2013	1899-12-31 16:00:00	1899-12-31 16:30:00	2		814	30100	17.85	17.35	97	2.875	5.075	1021.52	4
516	1	4	2	6 7 2013	1899-12-31 13:00:00	1899-12-31 13:15:00	2	0	888	31100	19.925	16.025	78.5	4.15	9.4	1020.68	2.5
517	1	5	8	6 7 2013	1899-12-31 16:00:00	1899-12-31 16:30:00	2		215	21800	17.85	17.35	97	2.875	5.075	1021.52	4
518	1	6	5	6 7 2013	1899-12-31 15:00:00	1899-12-31 15:30:00	2		205	21100	17.6	15.675	88.5	4.45	9.625	1021.23	5.5
519	1	7	7	6 7 2013	1899-12-31 13:00:00	1899-12-31 13:15:00	2	11	602	24000	19.925	16.025	78.5	4.15	9.4	1020.68	2.5
520	1	8	6	6 7 2013	1899-12-31 14:00:00	1899-12-31 14:30:00	2		269	24800	18.375	17.675	96	3.75	6.45	1020.93	5
521	1	1	3	6 7 2013	1899-12-31 14:00:00	1899-12-31 14:30:00	2		16	28700	18.375	17.675	96	3.75	6.45	1020.93	5
522	1	2	4	6 7 2013	1899-12-31 15:00:00	1899-12-31 15:30:00	2		133	31600	17.6	15.675	88.5	4.45	9.625	1021.23	5.5
523	1	3	1	6 7 2013	1899-12-31 16:00:00	1899-12-31 16:30:00	2		814	30100	17.85	17.35	97	2.875	5.075	1021.52	4
524	1	4	2	6 7 2013	1899-12-31 13:00:00	1899-12-31 13:15:00	2	0	888	31100	19.925	16.025	78.5	4.15	9.4	1020.68	2.5
525	1	5	8	6 7 2013	1899-12-31 16:00:00	1899-12-31 16:30:00	2		215	21800	17.85	17.35	97	2.875	5.075	1021.52	4
526	1	6	5	6 7 2013	1899-12-31 15:00:00	1899-12-31 15:30:00	2		205	21100	17.6	15.675	88.5	4.45	9.625	1021.23	5.5
527	1	7	7	6 7 2013	1899-12-31 13:00:00	1899-12-31 13:15:00	2	3	602	24000	19.925	16.025	78.5	4.15	9.4	1020.68	2.5
528	1	8	6	6 7 2013	1899-12-31 14:00:00	1899-12-31 14:30:00	2		269	24800	18.375	17.675	96	3.75	6.45	1020.93	5
545	2	9	3	7 7 2013	1899-12-31 08:00:00	1899-12-31 08:30:00	1	3	641	31400	17.875	10.925	63.75	2.8	4.45	1025
546	2	10	1	7 7 2013	1899-12-31 09:00:00	1899-12-31 09:30:00	1	6	697	21200	19.8	10.225	54	2.7	4.925	1024.93
547	2	11	2	7 7 2013	1899-12-31 10:00:00	1899-12-31 10:30:00	1	3	276	23500	21.25	9.55	47	2.6	5.25	1024.83
548	2	12	4	7 7 2013	1899-12-31 11:00:00	1899-12-31 11:30:00	1	6	335	28800	22.55	9.275	43	3.025	6.8	1024.9
549	2	13	6	7 7 2013	1899-12-31 08:00:00	1899-12-31 08:30:00	1	14	3	5300	17.875	10.925	63.75	2.8	4.45	1025
550	2	14	8	7 7 2013	1899-12-31 09:00:00	1899-12-31 09:30:00	1		0	3700	19.8	10.225	54	2.7	4.925	1024.93
551	2	15	7	7 7 2013	1899-12-31 10:00:00	1899-12-31 10:30:00	1	9	4	7500	21.25	9.55	47	2.6	5.25	1024.83
552	2	16	5	7 7 2013	1899-12-31 11:00:00	1899-12-31 11:30:00	1	3	53	14500	22.55	9.275	43	3.025	6.8	1024.9
553	2	9	3	7 7 2013	1899-12-31 08:00:00	1899-12-31 08:30:00	1	0	641	31400	17.875	10.925	63.75	2.8	4.45	1025
554	2	10	1	7 7 2013	1899-12-31 09:00:00	1899-12-31 09:30:00	1	0	697	21200	19.8	10.225	54	2.7	4.925	1024.93
555	2	11	2	7 7 2013	1899-12-31 10:00:00	1899-12-31 10:30:00	1	9	276	23500	21.25	9.55	47	2.6	5.25	1024.83
556	2	12	4	7 7 2013	1899-12-31 11:00:00	1899-12-31 11:30:00	1	14	335	28800	22.55	9.275	43	3.025	6.8	1024.9
557	2	13	6	7 7 2013	1899-12-31 08:00:00	1899-12-31 08:30:00	1	6	3	5300	17.875	10.925	63.75	2.8	4.45	1025
558	2	14	8	7 7 2013	1899-12-31 09:00:00	1899-12-31 09:30:00	1		0	3700	19.8	10.225	54	2.7	4.925	1024.93
559	2	15	7	7 7 2013	1899-12-31 10:00:00	1899-12-31 10:30:00	1		4	7500	21.25	9.55	47	2.6	5.25	1024.83
560	2	16	5	7 7 2013	1899-12-31 11:00:00	1899-12-31 11:30:00	1	3	53	14500	22.55	9.275	43	3.025	6.8	1024.9
577	2	9	3	7 7 2013	1899-12-31 13:00:00	1899-12-31 13:30:00	2	6	641	31400	24.375	7.6	34.5	3.45	6.375	1024.42
578	2	10	1	7 7 2013	1899-12-31 14:00:00	1899-12-31 14:30:00	2	3	697	21200	24.65	7.95	34.5	2.925	5.45	1024
579	2	11	2	7 7 2013	1899-12-31 15:00:00	1899-12-31 15:30:00	2	0	276	23500	25.25	8.425	34.5	2.475	5.35	1023.58
580	2	12	4	7 7 2013	1899-12-31 16:00:00	1899-12-31 16:30:00	2	14	335	28800	25.8	8.4	33	2.575	5.5	1023.2
581	2	13	6	7 7 2013	1899-12-31 13:00:00	1899-12-31 13:30:00	2	3	3	5300	24.375	7.6	34.5	3.45	6.375	1024.42
582	2	14	8	7 7 2013	1899-12-31 14:00:00	1899-12-31 14:30:00	2	37	0	3700	24.65	7.95	34.5	2.925	5.45	1024
583	2	15	7	7 7 2013	1899-12-31 15:00:00	1899-12-31 15:30:00	2		4	7500	25.25	8.425	34.5	2.475	5.35	1023.58
584	2	16	5	7 7 2013	1899-12-31 16:00:00	1899-12-31 16:30:00	2		53	14500	25.8	8.4	33	2.575	5.5	1023.2
585	2	9	3	7 7 2013	1899-12-31 13:00:00	1899-12-31 13:30:00	2	6	641	31400	24.375	7.6	34.5	3.45	6.375	1024.42
586	2	10	1	7 7 2013	1899-12-31 14:00:00	1899-12-31 14:30:00	2	9	697	21200	24.65	7.95	34.5	2.925	5.45	1024
587	2	11	2	7 7 2013	1899-12-31 15:00:00	1899-12-31 15:30:00	2	3	276	23500	25.25	8.425	34.5	2.475	5.35	1023.58
588	2	12	4	7 7 2013	1899-12-31 16:00:00	1899-12-31 16:30:00	2	3	335	28800	25.8	8.4	33	2.575	5.5	1023.2
589	2	13	6	7 7 2013	1899-12-31 13:00:00	1899-12-31 13:30:00	2		3	5300	24.375	7.6	34.5	3.45	6.375	1024.42
590	2	14	8	7 7 2013	1899-12-31 14:00:00	1899-12-31 14:30:00	2		0	3700	24.65	7.95	34.5	2.925	5.45	1024
591	2	15	7	7 7 2013	1899-12-31 15:00:00	1899-12-31 15:30:00	2		4	7500	25.25	8.425	34.5	2.475	5.35	1023.58
592	2	16	5	7 7 2013	1899-12-31 16:00:00	1899-12-31 16:30:00	2		53	14500	25.8	8.4	33	2.575	5.5	1023.2
609	1	1	3	8 7 2013	1899-12-31 08:00:00	1899-12-31 08:30:00	1	0	16	28700	19.7	12.875	65	1.35	2.35	1022.43
610	1	2	4	8 7 2013	1899-12-31 09:00:00	1899-12-31 09:30:00	1	14	133	31600	20.85	14.15	65.5	1.5	2.475	1022.48	1.75
611	1	3	1	8 7 2013	1899-12-31 10:00:00	1899-12-31 10:30:00	1	0	814	30100	21.85	14.6	63.75	1.8	3.425	1022.4	1.5
612	1	4	2	8 7 2013	1899-12-31 11:00:00	1899-12-31 11:30:00	1	0	888	31100	22.425	13.275	56.25	2.175	3.95	1022.45	3
613	1	5	8	8 7 2013	1899-12-31 10:00:00	1899-12-31 10:30:00	1		215	21800	21.85	14.6	63.75	1.8	3.425	1022.4	1.5
614	1	6	5	8 7 2013	1899-12-31 09:00:00	1899-12-31 09:30:00	1	3	205	21100	20.85	14.15	65.5	1.5	2.475	1022.48	1.75
615	1	7	7	8 7 2013	1899-12-31 11:00:00	1899-12-31 11:30:00	1	23	602	24000	22.425	13.275	56.25	2.175	3.95	1022.45	3
616	1	8	6	8 7 2013	1899-12-31 08:00:00	1899-12-31 08:30:00	1	3	269	24800	19.7	12.875	65	1.35	2.35	1022.43
617	1	1	3	8 7 2013	1899-12-31 08:00:00	1899-12-31 08:30:00	1	3	16	28700	19.7	12.875	65	1.35	2.35	1022.43
618	1	2	4	8 7 2013	1899-12-31 09:00:00	1899-12-31 09:30:00	1	9	133	31600	20.85	14.15	65.5	1.5	2.475	1022.48	1.75
619	1	3	1	8 7 2013	1899-12-31 10:00:00	1899-12-31 10:30:00	1	0	814	30100	21.85	14.6	63.75	1.8	3.425	1022.4	1.5
620	1	4	2	8 7 2013	1899-12-31 11:00:00	1899-12-31 11:30:00	1	0	888	31100	22.425	13.275	56.25	2.175	3.95	1022.45	3
621	1	5	8	8 7 2013	1899-12-31 10:00:00	1899-12-31 10:30:00	1		215	21800	21.85	14.6	63.75	1.8	3.425	1022.4	1.5
622	1	6	5	8 7 2013	1899-12-31 09:00:00	1899-12-31 09:30:00	1	0	205	21100	20.85	14.15	65.5	1.5	2.475	1022.48	1.75
623	1	7	7	8 7 2013	1899-12-31 11:00:00	1899-12-31 11:30:00	1	31	602	24000	22.425	13.275	56.25	2.175	3.95	1022.45	3
624	1	8	6	8 7 2013	1899-12-31 08:00:00	1899-12-31 08:30:00	1		269	24800	19.7	12.875	65	1.35	2.35	1022.43
641	1	1	3	8 7 2013	1899-12-31 13:00:00	1899-12-31 13:30:00	2	11	16	28700	22.5	15.4	64.25	2.4	4.525	1022.33	4
642	1	2	4	8 7 2013	1899-12-31 14:00:00	1899-12-31 14:30:00	2	0	133	31600	22.15	15.625	66.5	3.475	6.7	1022.45	7
643	1	3	1	8 7 2013	1899-12-31 15:00:00	1899-12-31 15:30:00	2	0	814	30100	21.125	14.3	65	5.125	8.375	1022.73	6
644	1	4	2	8 7 2013	1899-12-31 16:00:00	1899-12-31 16:30:00	2	0	888	31100	20.575	13.35	63.25	4.475	7.2	1022.73	6
645	1	5	8	8 7 2013	1899-12-31 15:00:00	1899-12-31 15:30:00	2	9	215	21800	21.125	14.3	65	5.125	8.375	1022.73	6
646	1	6	5	8 7 2013	1899-12-31 14:00:00	1899-12-31 14:30:00	2	28	205	21100	22.15	15.625	66.5	3.475	6.7	1022.45	7
647	1	7	7	8 7 2013	1899-12-31 16:00:00	1899-12-31 16:30:00	2	9	602	24000	20.575	13.35	63.25	4.475	7.2	1022.73	6
648	1	8	6	8 7 2013	1899-12-31 13:00:00	1899-12-31 13:30:00	2	0	269	24800	22.5	15.4	64.25	2.4	4.525	1022.33	4
649	1	1	3	8 7 2013	1899-12-31 13:00:00	1899-12-31 13:30:00	2	0	16	28700	22.5	15.4	64.25	2.4	4.525	1022.33	4
650	1	2	4	8 7 2013	1899-12-31 14:00:00	1899-12-31 14:30:00	2	0	133	31600	22.15	15.625	66.5	3.475	6.7	1022.45	7
651	1	3	1	8 7 2013	1899-12-31 15:00:00	1899-12-31 15:30:00	2	0	814	30100	21.125	14.3	65	5.125	8.375	1022.73	6
652	1	4	2	8 7 2013	1899-12-31 16:00:00	1899-12-31 16:30:00	2	11	888	31100	20.575	13.35	63.25	4.475	7.2	1022.73	6
653	1	5	8	8 7 2013	1899-12-31 15:00:00	1899-12-31 15:30:00	2	17	215	21800	21.125	14.3	65	5.125	8.375	1022.73	6
654	1	6	5	8 7 2013	1899-12-31 14:00:00	1899-12-31 14:30:00	2	54	205	21100	22.15	15.625	66.5	3.475	6.7	1022.45	7
655	1	7	7	8 7 2013	1899-12-31 16:00:00	1899-12-31 16:30:00	2		602	24000	20.575	13.35	63.25	4.475	7.2	1022.73	6
656	1	8	6	8 7 2013	1899-12-31 13:00:00	1899-12-31 13:30:00	2		269	24800	22.5	15.4	64.25	2.4	4.525	1022.33	4
673	2	9	3	9 7 2013	1899-12-31 11:00:00	1899-12-31 11:30:00	1	3	641	31400	18.95	7.175	46	2.75	5.5	1022.35
674	2	10	1	9 7 2013	1899-12-31 08:05:00	1899-12-31 08:35:00	1	0	697	21200	15.325	9.05	66.25	2.125	3.425	1023.6
675	2	11	2	9 7 2013	1899-12-31 09:00:00	1899-12-31 09:30:00	1	11	276	23500	17.1	8.175	56	1.7	3.55	1023.25
676	2	12	4	9 7 2013	1899-12-31 10:00:00	1899-12-31 10:30:00	1	6	335	28800	18.125	7.25	49	2.85	5.125	1022.95
677	2	13	6	9 7 2013	1899-12-31 11:00:00	1899-12-31 11:30:00	1	9	3	5300	18.95	7.175	46	2.75	5.5	1022.35
678	2	14	8	9 7 2013	1899-12-31 08:00:00	1899-12-31 08:30:00	1	68	0	3700	15.325	9.05	66.25	2.125	3.425	1023.6
679	2	15	7	9 7 2013	1899-12-31 09:00:00	1899-12-31 09:30:00	1		4	7500	17.1	8.175	56	1.7	3.55	1023.25
680	2	16	5	9 7 2013	1899-12-31 10:00:00	1899-12-31 10:30:00	1	0	53	14500	18.125	7.25	49	2.85	5.125	1022.95
681	2	9	3	9 7 2013	1899-12-31 11:00:00	1899-12-31 11:30:00	1	11	641	31400	18.95	7.175	46	2.75	5.5	1022.35
682	2	10	1	9 7 2013	1899-12-31 08:05:00	1899-12-31 08:35:00	1	3	697	21200	15.325	9.05	66.25	2.125	3.425	1023.6
683	2	11	2	9 7 2013	1899-12-31 09:00:00	1899-12-31 09:30:00	1	11	276	23500	17.1	8.175	56	1.7	3.55	1023.25
684	2	12	4	9 7 2013	1899-12-31 10:00:00	1899-12-31 10:30:00	1	0	335	28800	18.125	7.25	49	2.85	5.125	1022.95
685	2	13	6	9 7 2013	1899-12-31 11:00:00	1899-12-31 11:30:00	1	3	3	5300	18.95	7.175	46	2.75	5.5	1022.35
686	2	14	8	9 7 2013	1899-12-31 08:00:00	1899-12-31 08:30:00	1	37	0	3700	15.325	9.05	66.25	2.125	3.425	1023.6
687	2	15	7	9 7 2013	1899-12-31 09:00:00	1899-12-31 09:30:00	1	6	4	7500	17.1	8.175	56	1.7	3.55	1023.25
688	2	16	5	9 7 2013	1899-12-31 10:00:00	1899-12-31 10:30:00	1	0	53	14500	18.125	7.25	49	2.85	5.125	1022.95
705	2	9	3	9 7 2013	1899-12-31 16:00:00	1899-12-31 16:30:00	2	28	641	31400	21.775	9.85	46.75	4.85	7.975	1018.48
706	2	10	1	9 7 2013	1899-12-31 13:00:00	1899-12-31 13:30:00	2	6	697	21200	20.85	7.25	41.75	2.475	4.9	1020.97
707	2	11	2	9 7 2013	1899-12-31 14:00:00	1899-12-31 14:30:00	2	6	276	23500	21.75	7.025	38.5	2.825	5.6	1020.25
708	2	12	4	9 7 2013	1899-12-31 15:00:00	1899-12-31 15:30:00	2	3	335	28800	22.3	7.375	38.25	2.75	5.15	1019.3
709	2	13	6	9 7 2013	1899-12-31 16:00:00	1899-12-31 16:30:00	2		3	5300	21.775	9.85	46.75	4.85	7.975	1018.48
710	2	14	8	9 7 2013	1899-12-31 13:00:00	1899-12-31 13:30:00	2	37	0	3700	20.85	7.25	41.75	2.475	4.9	1020.97
711	2	15	7	9 7 2013	1899-12-31 14:00:00	1899-12-31 14:30:00	2	11	4	7500	21.75	7.025	38.5	2.825	5.6	1020.25
712	2	16	5	9 7 2013	1899-12-31 15:00:00	1899-12-31 15:30:00	2	3	53	14500	22.3	7.375	38.25	2.75	5.15	1019.3
713	2	9	3	9 7 2013	1899-12-31 16:00:00	1899-12-31 16:30:00	2	20	641	31400	21.775	9.85	46.75	4.85	7.975	1018.48
714	2	10	1	9 7 2013	1899-12-31 13:00:00	1899-12-31 13:30:00	2	6	697	21200	20.85	7.25	41.75	2.475	4.9	1020.97
715	2	11	2	9 7 2013	1899-12-31 14:00:00	1899-12-31 14:30:00	2	3	276	23500	21.75	7.025	38.5	2.825	5.6	1020.25
716	2	12	4	9 7 2013	1899-12-31 15:00:00	1899-12-31 15:30:00	2	0	335	28800	22.3	7.375	38.25	2.75	5.15	1019.3
717	2	13	6	9 7 2013	1899-12-31 16:00:00	1899-12-31 16:30:00	2		3	5300	21.775	9.85	46.75	4.85	7.975	1018.48
718	2	14	8	9 7 2013	1899-12-31 13:00:00	1899-12-31 13:30:00	2		0	3700	20.85	7.25	41.75	2.475	4.9	1020.97
719	2	15	7	9 7 2013	1899-12-31 14:00:00	1899-12-31 14:30:00	2		4	7500	21.75	7.025	38.5	2.825	5.6	1020.25
720	2	16	5	9 7 2013	1899-12-31 15:00:00	1899-12-31 15:30:00	2	6	53	14500	22.3	7.375	38.25	2.75	5.15	1019.3
737	1	1	3	10 7 2013	1899-12-31 11:00:00	1899-12-31 11:30:00	1	3	16	28700	17.5	15.5	88	2.7	6.6	1010.5	7.3
738	1	2	4	10 7 2013	1899-12-31 08:00:00	1899-12-31 08:30:00	1	3	133	31600	16.675	14.475	86.5	2.65	6.55	1011.15	7.5
739	1	3	1	10 7 2013	1899-12-31 09:00:00	1899-12-31 09:30:00	1	3	814	30100	16.725	15.1	90	2.275	5.075	1010.9	7.5
740	1	4	2	10 7 2013	1899-12-31 10:00:00	1899-12-31 10:30:00	1	6	888	31100	17.3	15.45	88.75	2.4	6.475	1010.55	7
741	1	5	8	10 7 2013	1899-12-31 09:00:00	1899-12-31 09:30:00	1	0	215	21800	16.725	15.1	90	2.275	5.075	1010.9	7.5
742	1	6	5	10 7 2013	1899-12-31 08:00:00	1899-12-31 08:30:00	1	0	205	21100	16.675	14.475	86.5	2.65	6.55	1011.15	7.5
743	1	7	7	10 7 2013	1899-12-31 10:00:00	1899-12-31 10:30:00	1	3	602	24000	17.3	15.45	88.75	2.4	6.475	1010.55	7
744	1	8	6	10 7 2013	1899-12-31 11:00:00	1899-12-31 11:30:00	1	3	269	24800	17.5	15.525	88.25	2.825	6.6	1010.45	7.25
745	1	1	3	10 7 2013	1899-12-31 11:00:00	1899-12-31 11:30:00	1	6	16	28700	17.5	15.525	88.25	2.825	6.6	1010.45	7.25
746	1	2	4	10 7 2013	1899-12-31 08:00:00	1899-12-31 08:30:00	1	3	133	31600	16.675	14.475	86.5	2.65	6.55	1011.15	7.5
747	1	3	1	10 7 2013	1899-12-31 09:00:00	1899-12-31 09:30:00	1	3	814	30100	16.725	15.1	90	2.275	5.075	1010.9	7.5
748	1	4	2	10 7 2013	1899-12-31 10:00:00	1899-12-31 10:30:00	1	6	888	31100	17.3	15.45	88.75	2.4	6.475	1010.55	7
749	1	5	8	10 7 2013	1899-12-31 09:00:00	1899-12-31 09:30:00	1	9	215	21800	16.725	15.1	90	2.275	5.075	1010.9	7.5
750	1	6	5	10 7 2013	1899-12-31 08:00:00	1899-12-31 08:30:00	1	0	205	21100	16.675	14.475	86.5	2.65	6.55	1011.15	7.5
751	1	7	7	10 7 2013	1899-12-31 10:00:00	1899-12-31 10:30:00	1	6	602	24000	17.3	15.45	88.75	2.4	6.475	1010.55	7
752	1	8	6	10 7 2013	1899-12-31 11:00:00	1899-12-31 11:30:00	1	3	269	24800	17.5	15.525	88.25	2.825	6.6	1010.45	7.25
769	1	1	3	10 7 2013	1899-12-31 16:00:00	1899-12-31 16:30:00	2		16	28700	18.075	15.8	86.5	3.075	5.75	1010.18	7.25
770	1	2	4	10 7 2013	1899-12-31 13:00:00	1899-12-31 13:30:00	2		133	31600	17.975	15.925	88	2.925	6.45	1010.38	7
771	1	3	1	10 7 2013	1899-12-31 14:00:00	1899-12-31 14:30:00	2		814	30100	19.325	16.3	82.75	3.225	7.025	1010.12	4.5
772	1	4	2	10 7 2013	1899-12-31 15:00:00	1899-12-31 15:30:00	2		888	31100	18.25	16.025	86.75	3	6.45	1010.25	7
773	1	5	8	10 7 2013	1899-12-31 14:00:00	1899-12-31 14:30:00	2		215	21800	19.325	16.3	82.75	3.225	7.025	1010.12	4.5
774	1	6	5	10 7 2013	1899-12-31 13:00:00	1899-12-31 13:30:00	2		205	21100	17.975	15.925	88	2.925	6.45	1010.38	7
775	1	7	7	10 7 2013	1899-12-31 15:00:00	1899-12-31 15:30:00	2		602	24000	18.25	16.025	86.75	3	6.45	1010.25	7
776	1	8	6	10 7 2013	1899-12-31 16:00:00	1899-12-31 16:30:00	2		269	24800	18.075	15.8	86.5	3.075	5.75	1010.18	7.25
777	1	1	3	10 7 2013	1899-12-31 16:00:00	1899-12-31 16:30:00	2		16	28700	18.075	15.8	86.5	3.075	5.75	1010.18	7.25
778	1	2	4	10 7 2013	1899-12-31 13:00:00	1899-12-31 13:30:00	2		133	31600	17.975	15.925	88	2.925	6.45	1010.38	7
779	1	3	1	10 7 2013	1899-12-31 14:00:00	1899-12-31 14:30:00	2		814	30100	19.325	16.3	82.75	3.225	7.025	1010.12	4.5
780	1	4	2	10 7 2013	1899-12-31 15:00:00	1899-12-31 15:30:00	2		888	31100	18.25	16.025	86.75	3	6.45	1010.25	7
781	1	5	8	10 7 2013	1899-12-31 14:00:00	1899-12-31 14:30:00	2		215	21800	19.325	16.3	82.75	3.225	7.025	1010.12	4.5
782	1	6	5	10 7 2013	1899-12-31 13:00:00	1899-12-31 13:30:00	2		205	21100	17.975	15.925	88	2.925	6.45	1010.38	7
783	1	7	7	10 7 2013	1899-12-31 15:00:00	1899-12-31 15:30:00	2		602	24000	18.25	16.025	86.75	3	6.45	1010.25	7
784	1	8	6	10 7 2013	1899-12-31 16:00:00	1899-12-31 16:30:00	2		269	24800	18.075	15.8	86.5	3.075	5.75	1010.18	7.25
801	2	9	3	11 7 2013	1899-12-31 10:00:00	1899-12-31 10:30:00	1	0	641	31400	18.7	13.175	70.25	3.625	6.3	1012.92
802	2	10	1	11 7 2013	1899-12-31 11:00:00	1899-12-31 11:30:00	1	0	697	21200	19.925	12.95	64.25	3.65	6.825	1013
803	2	11	2	11 7 2013	1899-12-31 08:00:00	1899-12-31 08:30:00	1	0	276	23500	15.525	13.175	86	2.3	4.8	1012.42
804	2	12	4	11 7 2013	1899-12-31 09:00:00	1899-12-31 09:30:00	1	3	335	28800	16.85	13.2	79	3.225	5.575	1012.77
805	2	13	6	11 7 2013	1899-12-31 10:00:00	1899-12-31 10:30:00	1	0	3	5300	18.7	13.175	70.25	3.625	6.3	1012.92
806	2	14	8	11 7 2013	1899-12-31 11:00:00	1899-12-31 11:30:00	1	9	0	3700	19.925	12.95	64.25	3.65	6.825	1013
807	2	15	7	11 7 2013	1899-12-31 08:00:00	1899-12-31 08:30:00	1	6	4	7500	15.525	13.175	86	2.3	4.8	1012.42
808	2	16	5	11 7 2013	1899-12-31 09:00:00	1899-12-31 09:30:00	1		53	14500	16.85	13.2	79	3.225	5.575	1012.77
809	2	9	3	11 7 2013	1899-12-31 10:00:00	1899-12-31 10:30:00	1	3	641	31400	18.7	13.175	70.25	3.625	6.3	1012.92
810	2	10	1	11 7 2013	1899-12-31 11:00:00	1899-12-31 11:30:00	1	0	697	21200	19.925	12.95	64.25	3.65	6.825	1013
811	2	11	2	11 7 2013	1899-12-31 08:00:00	1899-12-31 08:30:00	1	0	276	23500	15.525	13.175	86	2.3	4.8	1012.42
812	2	12	4	11 7 2013	1899-12-31 09:00:00	1899-12-31 09:30:00	1	3	335	28800	16.85	13.2	79	3.225	5.575	1012.77
813	2	13	6	11 7 2013	1899-12-31 10:00:00	1899-12-31 10:30:00	1	0	3	5300	18.7	13.175	70.25	3.625	6.3	1012.92
814	2	14	8	11 7 2013	1899-12-31 11:00:00	1899-12-31 11:30:00	1	0	0	3700	19.925	12.95	64.25	3.65	6.825	1013
815	2	15	7	11 7 2013	1899-12-31 08:00:00	1899-12-31 08:30:00	1	0	4	7500	15.525	13.175	86	2.3	4.8	1012.42
816	2	16	5	11 7 2013	1899-12-31 09:00:00	1899-12-31 09:30:00	1	6	53	14500	16.85	13.2	79	3.225	5.575	1012.77
833	2	9	3	11 7 2013	1899-12-31 15:00:00	1899-12-31 15:30:00	2	6	641	31400	21.225	10.175	49.25	2.45	4.725	1013.35
834	2	10	1	11 7 2013	1899-12-31 16:00:00	1899-12-31 16:30:00	2	0	697	21200	21.05	10	49.25	2.1	4.16667	1013.3
835	2	11	2	11 7 2013	1899-12-31 13:00:00	1899-12-31 13:30:00	2	3	276	23500	21	11.775	55.5	2.725	5.45	1013.17
836	2	12	4	11 7 2013	1899-12-31 14:00:00	1899-12-31 14:30:00	2	0	335	28800	20.975	10.75	52.25	2.925	5.4	1013.25
837	2	13	6	11 7 2013	1899-12-31 15:00:00	1899-12-31 15:30:00	2	3	3	5300	21.225	10.175	49.25	2.45	4.725	1013.35
838	2	14	8	11 7 2013	1899-12-31 16:00:00	1899-12-31 16:30:00	2	9	0	3700	21.05	10	49.25	2.1	4.16667	1013.3
839	2	15	7	11 7 2013	1899-12-31 13:00:00	1899-12-31 13:30:00	2	0	4	7500	21	11.775	55.5	2.725	5.45	1013.17
840	2	16	5	11 7 2013	1899-12-31 14:00:00	1899-12-31 14:30:00	2	0	53	14500	20.975	10.75	52.25	2.925	5.4	1013.25
841	2	9	3	11 7 2013	1899-12-31 15:00:00	1899-12-31 15:30:00	2	3	641	31400	21.225	10.175	49.25	2.45	4.725	1013.35
842	2	10	1	11 7 2013	1899-12-31 16:00:00	1899-12-31 16:30:00	2	3	697	21200	21.05	10	49.25	2.1	4.16667	1013.3
843	2	11	2	11 7 2013	1899-12-31 13:00:00	1899-12-31 13:30:00	2	3	276	23500	21	11.775	55.5	2.725	5.45	1013.17
844	2	12	4	11 7 2013	1899-12-31 14:00:00	1899-12-31 14:30:00	2	0	335	28800	20.975	10.75	52.25	2.925	5.4	1013.25
845	2	13	6	11 7 2013	1899-12-31 15:00:00	1899-12-31 15:30:00	2	9	3	5300	21.225	10.175	49.25	2.45	4.725	1013.35
846	2	14	8	11 7 2013	1899-12-31 16:00:00	1899-12-31 16:30:00	2	0	0	3700	21.05	10	49.25	2.1	4.16667	1013.3
847	2	15	7	11 7 2013	1899-12-31 13:00:00	1899-12-31 13:30:00	2	0	4	7500	21	11.775	55.5	2.725	5.45	1013.17
848	2	16	5	11 7 2013	1899-12-31 14:00:00	1899-12-31 14:30:00	2	3	53	14500	20.975	10.75	52.25	2.925	5.4	1013.25
865	1	1	3	12 7 2013	1899-12-31 10:00:00	1899-12-31 10:30:00	1	0	16	28700	20.125	11.175	56.5	2.325	4.55	1016.32	1
866	1	2	4	12 7 2013	1899-12-31 11:00:00	1899-12-31 11:30:00	1	0	133	31600	21.05	10.475	50.75	1.625	3.7	1016.62	0.75
867	1	3	1	12 7 2013	1899-12-31 08:00:00	1899-12-31 08:30:00	1	3	814	30100	17.675	10.975	64.75	2.325	4.1	1015.95
868	1	4	2	12 7 2013	1899-12-31 09:00:00	1899-12-31 09:30:00	1	0	888	31100	18.875	11.325	61.5	1.875	3.475	1016.25	0
869	1	5	8	12 7 2013	1899-12-31 08:00:00	1899-12-31 08:30:00	1	0	215	21800	17.675	10.975	64.75	2.325	4.1	1015.95
870	1	6	5	12 7 2013	1899-12-31 11:00:00	1899-12-31 11:30:00	1	11	205	21100	21.05	10.475	50.75	1.625	3.7	1016.62	0.75
871	1	7	7	12 7 2013	1899-12-31 09:00:00	1899-12-31 09:30:00	1	3	602	24000	18.875	11.325	61.5	1.875	3.475	1016.25	0
872	1	8	6	12 7 2013	1899-12-31 10:00:00	1899-12-31 10:30:00	1	3	269	24800	20.125	11.175	56.5	2.325	4.55	1016.32	1
873	1	1	3	12 7 2013	1899-12-31 10:00:00	1899-12-31 10:30:00	1	0	16	28700	20.125	11.175	56.5	2.325	4.55	1016.32	1
874	1	2	4	12 7 2013	1899-12-31 11:00:00	1899-12-31 11:30:00	1	0	133	31600	21.05	10.475	50.75	1.625	3.7	1016.62	0.75
875	1	3	1	12 7 2013	1899-12-31 08:00:00	1899-12-31 08:30:00	1	6	814	30100	17.675	10.975	64.75	2.325	4.1	1015.95
876	1	4	2	12 7 2013	1899-12-31 09:00:00	1899-12-31 09:30:00	1	3	888	31100	18.875	11.325	61.5	1.875	3.475	1016.25	0
877	1	5	8	12 7 2013	1899-12-31 08:00:00	1899-12-31 08:30:00	1		215	21800	17.675	10.975	64.75	2.325	4.1	1015.95
878	1	6	5	12 7 2013	1899-12-31 11:00:00	1899-12-31 11:30:00	1		205	21100	21.05	10.475	50.75	1.625	3.7	1016.62	0.75
879	1	7	7	12 7 2013	1899-12-31 09:00:00	1899-12-31 09:30:00	1	3	602	24000	18.875	11.325	61.5	1.875	3.475	1016.25	0
880	1	8	6	12 7 2013	1899-12-31 10:00:00	1899-12-31 10:30:00	1	0	269	24800	20.125	11.175	56.5	2.325	4.55	1016.32	1
897	1	1	3	12 7 2013	1899-12-31 15:00:00	1899-12-31 15:30:00	2	0	16	28700	20.875	11.75	56	2.9	5.6	1016.7	0.75
898	1	2	4	12 7 2013	1899-12-31 16:00:00	1899-12-31 16:30:00	2	6	133	31600	20.5	11.35	55.75	2.775	5.425	1016.4	0
899	1	3	1	12 7 2013	1899-12-31 13:00:00	1899-12-31 13:30:00	2	3	814	30100	20.975	11.825	55.75	3.225	4.775	1016.7	4
900	1	4	2	12 7 2013	1899-12-31 14:00:00	1899-12-31 14:30:00	2	0	888	31100	21.45	12.25	55.75	2.9	5.45	1016.78	1.5
901	1	5	8	12 7 2013	1899-12-31 13:00:00	1899-12-31 13:30:00	2	3	215	21800	20.975	11.825	55.75	3.225	4.775	1016.7	4
902	1	6	5	12 7 2013	1899-12-31 16:00:00	1899-12-31 16:30:00	2	6	205	21100	20.5	11.35	55.75	2.775	5.425	1016.4	0
903	1	7	7	12 7 2013	1899-12-31 14:00:00	1899-12-31 14:30:00	2	3	602	24000	21.45	12.25	55.75	2.9	5.45	1016.78	1.5
904	1	8	6	12 7 2013	1899-12-31 15:00:00	1899-12-31 15:30:00	2	0	269	24800	20.875	11.75	56	2.9	5.6	1016.7	0.75
905	1	1	3	12 7 2013	1899-12-31 15:00:00	1899-12-31 15:30:00	2	0	16	28700	20.875	11.75	56	2.9	5.6	1016.7	0.75
906	1	2	4	12 7 2013	1899-12-31 16:00:00	1899-12-31 16:30:00	2	0	133	31600	20.5	11.35	55.75	2.775	5.425	1016.4	0
907	1	3	1	12 7 2013	1899-12-31 13:00:00	1899-12-31 13:30:00	2	0	814	30100	20.975	11.825	55.75	3.225	4.775	1016.7	4
908	1	4	2	12 7 2013	1899-12-31 14:00:00	1899-12-31 14:30:00	2	3	888	31100	21.45	12.25	55.75	2.9	5.45	1016.78	1.5
909	1	5	8	12 7 2013	1899-12-31 13:00:00	1899-12-31 13:30:00	2	6	215	21800	20.975	11.825	55.75	3.225	4.775	1016.7	4
910	1	6	5	12 7 2013	1899-12-31 16:00:00	1899-12-31 16:30:00	2	6	205	21100	20.5	11.35	55.75	2.775	5.425	1016.4	0
911	1	7	7	12 7 2013	1899-12-31 14:00:00	1899-12-31 14:30:00	2	6	602	24000	21.45	12.25	55.75	2.9	5.45	1016.78	1.5
912	1	8	6	12 7 2013	1899-12-31 15:00:00	1899-12-31 15:30:00	2	0	269	24800	20.875	11.75	56	2.9	5.6	1016.7	0.75
929	2	9	3	13 7 2013	1899-12-31 09:00:00	1899-12-31 09:30:00	1	14	641	31400	21.55	9.35	45.75	0.275	2.325	1016.88
930	2	10	1	13 7 2013	1899-12-31 10:00:00	1899-12-31 10:30:00	1	14	697	21200	22.65	10.1	45	2.525	4.4	1016.7
931	2	11	2	13 7 2013	1899-12-31 11:00:00	1899-12-31 11:30:00	1	6	276	23500	23.325	8.975	40	2.625	4.525	1016.65
932	2	12	4	13 7 2013	1899-12-31 08:00:00	1899-12-31 08:30:00	1	3	335	28800	19.4	10	54.5	0.975	1.575	1017.15
933	2	13	6	13 7 2013	1899-12-31 09:00:00	1899-12-31 09:30:00	1	9	3	5300	21.55	9.35	45.75	0.275	2.325	1016.88
934	2	14	8	13 7 2013	1899-12-31 10:00:00	1899-12-31 10:30:00	1	14	0	3700	22.65	10.1	45	2.525	4.4	1016.7
935	2	15	7	13 7 2013	1899-12-31 11:00:00	1899-12-31 11:30:00	1		4	7500	23.325	8.975	40	2.625	4.525	1016.65
936	2	16	5	13 7 2013	1899-12-31 08:00:00	1899-12-31 08:30:00	1	0	53	14500	19.4	10	54.5	0.975	1.575	1017.15
937	2	9	3	13 7 2013	1899-12-31 09:00:00	1899-12-31 09:30:00	1	20	641	31400	21.55	9.35	45.75	0.275	2.325	1016.88
938	2	10	1	13 7 2013	1899-12-31 10:00:00	1899-12-31 10:30:00	1	9	697	21200	22.65	10.1	45	2.525	4.4	1016.7
939	2	11	2	13 7 2013	1899-12-31 11:00:00	1899-12-31 11:30:00	1	9	276	23500	23.325	8.975	40	2.625	4.525	1016.65
940	2	12	4	13 7 2013	1899-12-31 08:00:00	1899-12-31 08:30:00	1	3	335	28800	19.4	10	54.5	0.975	1.575	1017.15
941	2	13	6	13 7 2013	1899-12-31 09:00:00	1899-12-31 09:30:00	1		3	5300	21.55	9.35	45.75	0.275	2.325	1016.88
942	2	14	8	13 7 2013	1899-12-31 10:00:00	1899-12-31 10:30:00	1	34	0	3700	22.65	10.1	45	2.525	4.4	1016.7
943	2	15	7	13 7 2013	1899-12-31 11:00:00	1899-12-31 11:30:00	1	26	4	7500	23.325	8.975	40	2.625	4.525	1016.65
944	2	16	5	13 7 2013	1899-12-31 08:00:00	1899-12-31 08:30:00	1	6	53	14500	19.4	10	54.5	0.975	1.575	1017.15
961	2	9	3	13 7 2013	1899-12-31 14:00:00	1899-12-31 14:30:00	2	6	641	31400	23.3	8.925	40	4	6.25	1016.27
962	2	10	1	13 7 2013	1899-12-31 15:00:00	1899-12-31 15:30:00	2	6	697	21200	23.675	8.45	38	3.725	5.8	1016
963	2	11	2	13 7 2013	1899-12-31 16:00:00	1899-12-31 16:30:00	2	3	276	23500	23.8	8.65	37.75	2.875	5.1	1015.4
964	2	12	4	13 7 2013	1899-12-31 13:00:00	1899-12-31 13:30:00	2	9	335	28800	23.325	8.725	39.5	3.625	5.65	1016.33
965	2	13	6	13 7 2013	1899-12-31 14:00:00	1899-12-31 14:30:00	2	9	3	5300	23.3	8.925	40	4	6.25	1016.27
966	2	14	8	13 7 2013	1899-12-31 15:00:00	1899-12-31 15:30:00	2		0	3700	23.675	8.45	38	3.725	5.8	1016
967	2	15	7	13 7 2013	1899-12-31 16:00:00	1899-12-31 16:30:00	2		4	7500	23.8	8.65	37.75	2.875	5.1	1015.4
968	2	16	5	13 7 2013	1899-12-31 13:00:00	1899-12-31 13:30:00	2	11	53	14500	23.325	8.725	39.5	3.625	5.65	1016.33
969	2	9	3	13 7 2013	1899-12-31 14:00:00	1899-12-31 14:30:00	2	9	641	31400	23.3	8.925	40	4	6.25	1016.27
970	2	10	1	13 7 2013	1899-12-31 15:00:00	1899-12-31 15:30:00	2	9	697	21200	23.675	8.45	38	3.725	5.8	1016
971	2	11	2	13 7 2013	1899-12-31 16:00:00	1899-12-31 16:30:00	2	3	276	23500	23.8	8.65	37.75	2.875	5.1	1015.4
972	2	12	4	13 7 2013	1899-12-31 13:00:00	1899-12-31 13:30:00	2	9	335	28800	23.325	8.725	39.5	3.625	5.65	1016.33
973	2	13	6	13 7 2013	1899-12-31 14:00:00	1899-12-31 14:30:00	2	14	3	5300	23.3	8.925	40	4	6.25	1016.27
974	2	14	8	13 7 2013	1899-12-31 15:00:00	1899-12-31 15:30:00	2	37	0	3700	23.675	8.45	38	3.725	5.8	1016
975	2	15	7	13 7 2013	1899-12-31 16:00:00	1899-12-31 16:30:00	2	3	4	7500	23.8	8.65	37.75	2.875	5.1	1015.4
976	2	16	5	13 7 2013	1899-12-31 13:00:00	1899-12-31 13:30:00	2		53	14500	23.325	8.725	39.5	3.625	5.65	1016.33
993	1	1	3	14 7 2013	1899-12-31 09:00:00	1899-12-31 09:30:00	1	0	16	28700	21.275	14.775	66.5	3.475	5.025	1010.93	0
994	1	2	4	14 7 2013	1899-12-31 10:00:00	1899-12-31 10:30:00	1	0	133	31600	21.925	15.225	65.75	2.4	4.3	1010.83	0
995	1	3	1	14 7 2013	1899-12-31 11:00:00	1899-12-31 11:30:00	1	0	814	30100	22.85	14.4	58.75	2.4	4.675	1010.68	0
996	1	4	2	14 7 2013	1899-12-31 08:00:00	1899-12-31 08:30:00	1	3	888	31100	20.625	16.875	79	2.525	4.55	1011.33
997	1	5	8	14 7 2013	1899-12-31 11:00:00	1899-12-31 11:30:00	1	0	215	21800	22.85	14.4	58.75	2.4	4.675	1010.68	0
998	1	6	5	14 7 2013	1899-12-31 10:00:00	1899-12-31 10:30:00	1	6	205	21100	21.925	15.225	65.75	2.4	4.3	1010.83	0
999	1	7	7	14 7 2013	1899-12-31 08:00:00	1899-12-31 08:30:00	1	3	602	24000	20.625	16.875	79	2.525	4.55	1011.33
1000	1	8	6	14 7 2013	1899-12-31 09:00:00	1899-12-31 09:30:00	1	0	269	24800	21.275	14.775	66.5	3.475	5.025	1010.93	0
1001	1	1	3	14 7 2013	1899-12-31 09:00:00	1899-12-31 09:30:00	1	0	16	28700	21.275	14.775	66.5	3.475	5.025	1010.93	0
1002	1	2	4	14 7 2013	1899-12-31 10:00:00	1899-12-31 10:30:00	1	0	133	31600	21.925	15.225	65.75	2.4	4.3	1010.83	0
1003	1	3	1	14 7 2013	1899-12-31 11:00:00	1899-12-31 11:30:00	1	0	814	30100	22.85	14.4	58.75	2.4	4.675	1010.68	0
1004	1	4	2	14 7 2013	1899-12-31 08:00:00	1899-12-31 08:30:00	1	3	888	31100	20.625	16.875	79	2.525	4.55	1011.33
1005	1	5	8	14 7 2013	1899-12-31 11:00:00	1899-12-31 11:30:00	1	0	215	21800	22.85	14.4	58.75	2.4	4.675	1010.68	0
1006	1	6	5	14 7 2013	1899-12-31 10:00:00	1899-12-31 10:30:00	1	9	205	21100	21.925	15.225	65.75	2.4	4.3	1010.83	0
1007	1	7	7	14 7 2013	1899-12-31 08:00:00	1899-12-31 08:30:00	1	3	602	24000	20.625	16.875	79	2.525	4.55	1011.33
1008	1	8	6	14 7 2013	1899-12-31 09:00:00	1899-12-31 09:30:00	1	0	269	24800	21.275	14.775	66.5	3.475	5.025	1010.93	0
1025	1	1	3	14 7 2013	1899-12-31 14:00:00	1899-12-31 14:30:00	2	0	16	28700	24.175	13.025	50	2.75	4.9	1009.52	0.75
1026	1	2	4	14 7 2013	1899-12-31 15:00:00	1899-12-31 15:30:00	2	0	133	31600	24.15	13.05	50	2.75	4.85	1008.98	0
1027	1	3	1	14 7 2013	1899-12-31 16:00:00	1899-12-31 16:30:00	2	0	814	30100	22.875	13.725	56.5	3.725	5.725	1008.65	0
1028	1	4	2	14 7 2013	1899-12-31 13:00:00	1899-12-31 13:30:00	2	3	888	31100	24.075	14.025	53.75	2.85	4.775	1009.95	0.75
1029	1	5	8	14 7 2013	1899-12-31 16:00:00	1899-12-31 16:30:00	2	3	215	21800	22.875	13.725	56.5	3.725	5.725	1008.65	0
1030	1	6	5	14 7 2013	1899-12-31 15:00:00	1899-12-31 15:30:00	2	0	205	21100	24.15	13.05	50	2.75	4.85	1008.98	0
1031	1	7	7	14 7 2013	1899-12-31 13:00:00	1899-12-31 13:30:00	2	3	602	24000	24.075	14.025	53.75	2.85	4.775	1009.95	0.75
1032	1	8	6	14 7 2013	1899-12-31 14:00:00	1899-12-31 14:30:00	2	0	269	24800	24.175	13.025	50	2.75	4.9	1009.52	0.75
1033	1	1	3	14 7 2013	1899-12-31 14:00:00	1899-12-31 14:30:00	2	0	16	28700	24.175	13.025	50	2.75	4.9	1009.52	0.75
1034	1	2	4	14 7 2013	1899-12-31 15:00:00	1899-12-31 15:30:00	2	0	133	31600	24.15	13.05	50	2.75	4.85	1008.98	0
1035	1	3	1	14 7 2013	1899-12-31 16:00:00	1899-12-31 16:30:00	2	0	814	30100	22.875	13.725	56.5	3.725	5.725	1008.65	0
1036	1	4	2	14 7 2013	1899-12-31 13:00:00	1899-12-31 13:30:00	2	0	888	31100	24.075	14.025	53.75	2.85	4.775	1009.95	0.75
1037	1	5	8	14 7 2013	1899-12-31 16:00:00	1899-12-31 16:30:00	2	3	215	21800	22.875	13.725	56.5	3.725	5.725	1008.65	0
1038	1	6	5	14 7 2013	1899-12-31 15:00:00	1899-12-31 15:30:00	2	0	205	21100	24.15	13.05	50	2.75	4.85	1008.98	0
1039	1	7	7	14 7 2013	1899-12-31 13:00:00	1899-12-31 13:30:00	2	0	602	24000	24.075	14.025	53.75	2.85	4.775	1009.95	0.75
1040	1	8	6	14 7 2013	1899-12-31 14:00:00	1899-12-31 14:30:00	2	6	269	24800	24.175	13.025	50	2.75	4.9	1009.52	0.75
1057	2	9	3	15 7 2013	1899-12-31 08:00:00	1899-12-31 08:30:00	1	3	641	31400	15.275	10.15	71.5	2.55	4.9	1009.43
1058	2	10	1	15 7 2013	1899-12-31 09:00:00	1899-12-31 09:30:00	1	3	697	21200	16.8	9.15	61	2.525	4.85	1009.1
1059	2	11	2	15 7 2013	1899-12-31 10:00:00	1899-12-31 10:30:00	1	0	276	23500	18.225	7.1	48.25	1.85	3.625	1009.18
1060	2	12	4	15 7 2013	1899-12-31 11:00:00	1899-12-31 11:30:00	1	6	335	28800	19.75	5.55	39.5	1.475	2.75	1009.05
1061	2	13	6	15 7 2013	1899-12-31 08:00:00	1899-12-31 08:30:00	1		3	5300	15.275	10.15	71.5	2.55	4.9	1009.43
1062	2	14	8	15 7 2013	1899-12-31 09:00:00	1899-12-31 09:30:00	1	28	0	3700	16.8	9.15	61	2.525	4.85	1009.1
1063	2	15	7	15 7 2013	1899-12-31 10:00:00	1899-12-31 10:30:00	1	6	4	7500	18.225	7.1	48.25	1.85	3.625	1009.18
1064	2	16	5	15 7 2013	1899-12-31 11:00:00	1899-12-31 11:30:00	1		53	14500	19.75	5.55	39.5	1.475	2.75	1009.05
1065	2	9	3	15 7 2013	1899-12-31 08:00:00	1899-12-31 08:30:00	1	3	641	31400	15.275	10.15	71.5	2.55	4.9	1009.43
1066	2	10	1	15 7 2013	1899-12-31 09:00:00	1899-12-31 09:30:00	1	0	697	21200	16.8	9.15	61	2.525	4.85	1009.1
1067	2	11	2	15 7 2013	1899-12-31 10:00:00	1899-12-31 10:30:00	1	3	276	23500	18.225	7.1	48.25	1.85	3.625	1009.18
1068	2	12	4	15 7 2013	1899-12-31 11:00:00	1899-12-31 11:30:00	1	0	335	28800	19.75	5.55	39.5	1.475	2.75	1009.05
1069	2	13	6	15 7 2013	1899-12-31 08:00:00	1899-12-31 08:30:00	1	3	3	5300	15.275	10.15	71.5	2.55	4.9	1009.43
1070	2	14	8	15 7 2013	1899-12-31 09:00:00	1899-12-31 09:30:00	1		0	3700	16.8	9.15	61	2.525	4.85	1009.1
1071	2	15	7	15 7 2013	1899-12-31 10:00:00	1899-12-31 10:30:00	1		4	7500	18.225	7.1	48.25	1.85	3.625	1009.18
1072	2	16	5	15 7 2013	1899-12-31 11:00:00	1899-12-31 11:30:00	1	3	53	14500	19.75	5.55	39.5	1.475	2.75	1009.05
1089	2	9	3	15 7 2013	1899-12-31 13:00:00	1899-12-31 13:30:00	2	3	641	31400	21.125	10.675	51.5	3.825	6.4	1008.65
1090	2	10	1	15 7 2013	1899-12-31 14:00:00	1899-12-31 14:30:00	2	0	697	21200	21.15	10.425	50.25	4.3	7.25	1008.27
1091	2	11	2	15 7 2013	1899-12-31 15:00:00	1899-12-31 15:30:00	2	0	276	23500	21.9	7.675	39.75	4.225	6.9	1007.88
1092	2	12	4	15 7 2013	1899-12-31 16:00:00	1899-12-31 16:30:00	2	0	335	28800	21.625	6.4	37	4.9	7.6	1007.6
1093	2	13	6	15 7 2013	1899-12-31 13:00:00	1899-12-31 13:30:00	2	6	3	5300	21.125	10.675	51.5	3.825	6.4	1008.65
1094	2	14	8	15 7 2013	1899-12-31 14:00:00	1899-12-31 14:30:00	2	11	0	3700	21.15	10.425	50.25	4.3	7.25	1008.27
1095	2	15	7	15 7 2013	1899-12-31 15:00:00	1899-12-31 15:30:00	2	0	4	7500	21.9	7.675	39.75	4.225	6.9	1007.88
1096	2	16	5	15 7 2013	1899-12-31 16:00:00	1899-12-31 16:30:00	2	6	53	14500	21.625	6.4	37	4.9	7.6	1007.6
1097	2	9	3	15 7 2013	1899-12-31 13:00:00	1899-12-31 13:30:00	2	3	641	31400	21.125	10.675	51.5	3.825	6.4	1008.65
1098	2	10	1	15 7 2013	1899-12-31 14:00:00	1899-12-31 14:30:00	2	6	697	21200	21.15	10.425	50.25	4.3	7.25	1008.27
1099	2	11	2	15 7 2013	1899-12-31 15:00:00	1899-12-31 15:30:00	2	0	276	23500	21.9	7.675	39.75	4.225	6.9	1007.88
1100	2	12	4	15 7 2013	1899-12-31 16:00:00	1899-12-31 16:30:00	2	0	335	28800	21.625	6.4	37	4.9	7.6	1007.6
1101	2	13	6	15 7 2013	1899-12-31 13:00:00	1899-12-31 13:30:00	2	3	3	5300	21.125	10.675	51.5	3.825	6.4	1008.65
1102	2	14	8	15 7 2013	1899-12-31 14:00:00	1899-12-31 14:30:00	2		0	3700	21.15	10.425	50.25	4.3	7.25	1008.27
1103	2	15	7	15 7 2013	1899-12-31 15:00:00	1899-12-31 15:30:00	2		4	7500	21.9	7.675	39.75	4.225	6.9	1007.88
1104	2	16	5	15 7 2013	1899-12-31 16:00:00	1899-12-31 16:30:00	2	6	53	14500	21.625	6.4	37	4.9	7.6	1007.6
1121	1	1	3	16 7 2013	1899-12-31 08:00:00	1899-12-31 08:30:00	1	3	16	28700	15.05	7.2	59.75	5.475	9.85	1007.3	4.5
1122	1	2	4	16 7 2013	1899-12-31 09:00:00	1899-12-31 09:30:00	1	3	133	31600	17	7.225	52.5	5.85	9.675	1007.4	0
1123	1	3	1	16 7 2013	1899-12-31 10:00:00	1899-12-31 10:30:00	1	6	814	30100	17.75	5.9	46	5.925	9.75	1007.67	0.5
1124	1	4	2	16 7 2013	1899-12-31 11:00:00	1899-12-31 11:30:00	1	3	888	31100	17.925	3.75	39	7.7	13.475	1008.08	0
1125	1	5	8	16 7 2013	1899-12-31 10:00:00	1899-12-31 10:30:00	1	6	215	21800	17.75	5.9	46	5.925	9.75	1007.67	0.5
1126	1	6	5	16 7 2013	1899-12-31 09:00:00	1899-12-31 09:30:00	1	3	205	21100	17	7.225	52.5	5.85	9.675	1007.4	0
1127	1	7	7	16 7 2013	1899-12-31 11:00:00	1899-12-31 11:30:00	1	6	602	24000	17.925	3.75	39	7.7	13.475	1008.08	0
1128	1	8	6	16 7 2013	1899-12-31 08:00:00	1899-12-31 08:30:00	1	9	269	24800	15.05	7.2	59.75	5.475	9.85	1007.3	4.5
1129	1	1	3	16 7 2013	1899-12-31 08:00:00	1899-12-31 08:30:00	1	0	16	28700	15.05	7.2	59.75	5.475	9.85	1007.3	4.5
1130	1	2	4	16 7 2013	1899-12-31 09:00:00	1899-12-31 09:30:00	1	6	133	31600	17	7.225	52.5	5.85	9.675	1007.4	0
1131	1	3	1	16 7 2013	1899-12-31 10:00:00	1899-12-31 10:30:00	1	0	814	30100	17.75	5.9	46	5.925	9.75	1007.67	0.5
1132	1	4	2	16 7 2013	1899-12-31 11:00:00	1899-12-31 11:30:00	1	3	888	31100	17.925	3.75	39	7.7	13.475	1008.08	0
1133	1	5	8	16 7 2013	1899-12-31 10:00:00	1899-12-31 10:30:00	1	23	215	21800	17.75	5.9	46	5.925	9.75	1007.67	0.5
1134	1	6	5	16 7 2013	1899-12-31 09:00:00	1899-12-31 09:30:00	1	3	205	21100	17	7.225	52.5	5.85	9.675	1007.4	0
1135	1	7	7	16 7 2013	1899-12-31 11:00:00	1899-12-31 11:30:00	1	11	602	24000	17.925	3.75	39	7.7	13.475	1008.08	0
1136	1	8	6	16 7 2013	1899-12-31 08:00:00	1899-12-31 08:30:00	1	3	269	24800	15.05	7.2	59.75	5.475	9.85	1007.3	4.5
1153	1	1	3	16 7 2013	1899-12-31 13:00:00	1899-12-31 13:30:00	2	0	16	28700	18.025	3.65	38.25	7.125	12.125	1008.98	3.5
1154	1	2	4	16 7 2013	1899-12-31 14:00:00	1899-12-31 14:30:00	2	3	133	31600	19.1	3.425	35.5	6.25	11.075	1008.65	1
1155	1	3	1	16 7 2013	1899-12-31 15:00:00	1899-12-31 15:30:00	2	3	814	30100	18.7	3.475	36.25	6.075	10.575	1008.82	4.5
1156	1	4	2	16 7 2013	1899-12-31 16:00:00	1899-12-31 16:30:00	2	3	888	31100	18.9	3.55	36.25	6.4	11.025	1008.95	3
1157	1	5	8	16 7 2013	1899-12-31 15:00:00	1899-12-31 15:30:00	2	3	215	21800	18.7	3.475	36.25	6.075	10.575	1008.82	4.5
1158	1	6	5	16 7 2013	1899-12-31 14:00:00	1899-12-31 14:30:00	2	0	205	21100	19.1	3.425	35.5	6.25	11.075	1008.65	1
1159	1	7	7	16 7 2013	1899-12-31 16:00:00	1899-12-31 16:30:00	2	6	602	24000	18.9	3.55	36.25	6.4	11.025	1008.95	3
1160	1	8	6	16 7 2013	1899-12-31 13:00:00	1899-12-31 13:30:00	2	6	269	24800	18.025	3.65	38.25	7.125	12.125	1008.98	3.5
1161	1	1	3	16 7 2013	1899-12-31 13:00:00	1899-12-31 13:30:00	2	0	16	28700	18.025	3.65	38.25	7.125	12.125	1008.98	3.5
1162	1	2	4	16 7 2013	1899-12-31 14:00:00	1899-12-31 14:30:00	2	3	133	31600	19.1	3.425	35.5	6.25	11.075	1008.65	1
1163	1	3	1	16 7 2013	1899-12-31 15:00:00	1899-12-31 15:30:00	2	6	814	30100	18.7	3.475	36.25	6.075	10.575	1008.82	4.5
1164	1	4	2	16 7 2013	1899-12-31 16:00:00	1899-12-31 16:30:00	2	3	888	31100	18.9	3.55	36.25	6.4	11.025	1008.95	3
1165	1	5	8	16 7 2013	1899-12-31 15:00:00	1899-12-31 15:30:00	2	6	215	21800	18.7	3.475	36.25	6.075	10.575	1008.82	4.5
1166	1	6	5	16 7 2013	1899-12-31 14:00:00	1899-12-31 14:30:00	2	3	205	21100	19.1	3.425	35.5	6.25	11.075	1008.65	1
1167	1	7	7	16 7 2013	1899-12-31 16:00:00	1899-12-31 16:30:00	2	23	602	24000	18.9	3.55	36.25	6.4	11.025	1008.95	3
1168	1	8	6	16 7 2013	1899-12-31 13:00:00	1899-12-31 13:30:00	2	11	269	24800	18.025	3.65	38.25	7.125	12.125	1008.98	3.5
1185	2	9	3	17 7 2013	1899-12-31 11:00:00	1899-12-31 11:30:00	1	6	641	31400	19.475	7.125	45	4.8	9.525	1011.38
1186	2	10	1	17 7 2013	1899-12-31 08:00:00	1899-12-31 08:30:00	1	0	697	21200	15.55	9.025	65.25	3.825	6.8	1011.1
1187	2	11	2	17 7 2013	1899-12-31 09:00:00	1899-12-31 09:30:00	1	3	276	23500	17.025	8.55	57.5	3.85	6.925	1011.28
1188	2	12	4	17 7 2013	1899-12-31 10:00:00	1899-12-31 10:30:00	1	0	335	28800	18.525	7.6	48.75	4.875	8.925	1011.4
1189	2	13	6	17 7 2013	1899-12-31 11:00:00	1899-12-31 11:30:00	1	3	3	5300	19.475	7.125	45	4.8	9.525	1011.38
1190	2	14	8	17 7 2013	1899-12-31 08:00:00	1899-12-31 08:30:00	1	6	0	3700	15.55	9.025	65.25	3.825	6.8	1011.1
1191	2	15	7	17 7 2013	1899-12-31 09:00:00	1899-12-31 09:30:00	1	9	4	7500	17.025	8.55	57.5	3.85	6.925	1011.28
1192	2	16	5	17 7 2013	1899-12-31 10:00:00	1899-12-31 10:30:00	1		53	14500	18.525	7.6	48.75	4.875	8.925	1011.4
1193	2	9	3	17 7 2013	1899-12-31 11:00:00	1899-12-31 11:30:00	1	0	641	31400	19.475	7.125	45	4.8	9.525	1011.38
1194	2	10	1	17 7 2013	1899-12-31 08:00:00	1899-12-31 08:30:00	1	0	697	21200	15.55	9.025	65.25	3.825	6.8	1011.1
1195	2	11	2	17 7 2013	1899-12-31 09:00:00	1899-12-31 09:30:00	1	0	276	23500	17.025	8.55	57.5	3.85	6.925	1011.28
1196	2	12	4	17 7 2013	1899-12-31 10:00:00	1899-12-31 10:30:00	1	3	335	28800	18.525	7.6	48.75	4.875	8.925	1011.4
1197	2	13	6	17 7 2013	1899-12-31 11:00:00	1899-12-31 11:30:00	1	0	3	5300	19.475	7.125	45	4.8	9.525	1011.38
1198	2	14	8	17 7 2013	1899-12-31 08:00:00	1899-12-31 08:30:00	1	9	0	3700	15.55	9.025	65.25	3.825	6.8	1011.1
1199	2	15	7	17 7 2013	1899-12-31 09:00:00	1899-12-31 09:30:00	1	3	4	7500	17.025	8.55	57.5	3.85	6.925	1011.28
1200	2	16	5	17 7 2013	1899-12-31 10:00:00	1899-12-31 10:30:00	1		53	14500	18.525	7.6	48.75	4.875	8.925	1011.4
1217	2	9	3	17 7 2013	1899-12-31 16:00:00	1899-12-31 16:30:00	2	3	641	31400	22.575	6.375	35.25	4.65	9.375	1011.2
1218	2	10	1	17 7 2013	1899-12-31 13:10:00	1899-12-31 13:30:00	2	9	697	21200	20.15	6.95	42.75	5.25	10.375	1011.25
1219	2	11	2	17 7 2013	1899-12-31 14:00:00	1899-12-31 14:30:00	2	0	276	23500	20.5	6.8	41	4.775	8.375	1011.15
1220	2	12	4	17 7 2013	1899-12-31 15:00:00	1899-12-31 15:30:00	2	6	335	28800	22.1	6.15	35.5	5.225	9.425	1011.12
1221	2	13	6	17 7 2013	1899-12-31 16:00:00	1899-12-31 16:30:00	2	6	3	5300	22.575	6.375	35.25	4.65	9.375	1011.2
1222	2	14	8	17 7 2013	1899-12-31 13:00:00	1899-12-31 13:30:00	2		0	3700	20.15	6.95	42.75	5.25	10.375	1011.25
1223	2	15	7	17 7 2013	1899-12-31 14:00:00	1899-12-31 14:30:00	2	6	4	7500	20.5	6.8	41	4.775	8.375	1011.15
1224	2	16	5	17 7 2013	1899-12-31 15:00:00	1899-12-31 15:30:00	2	3	53	14500	22.1	6.15	35.5	5.225	9.425	1011.12
1225	2	9	3	17 7 2013	1899-12-31 16:00:00	1899-12-31 16:30:00	2	6	641	31400	22.575	6.375	35.25	4.65	9.375	1011.2
1226	2	10	1	17 7 2013	1899-12-31 13:10:00	1899-12-31 13:30:00	2	4	697	21200	20.15	6.95	42.75	5.25	10.375	1011.25
1227	2	11	2	17 7 2013	1899-12-31 14:00:00	1899-12-31 14:30:00	2	0	276	23500	20.5	6.8	41	4.775	8.375	1011.15
1228	2	12	4	17 7 2013	1899-12-31 15:00:00	1899-12-31 15:30:00	2	3	335	28800	22.1	6.15	35.5	5.225	9.425	1011.12
1229	2	13	6	17 7 2013	1899-12-31 16:00:00	1899-12-31 16:30:00	2	3	3	5300	22.575	6.375	35.25	4.65	9.375	1011.2
1230	2	14	8	17 7 2013	1899-12-31 13:00:00	1899-12-31 13:30:00	2	11	0	3700	20.15	6.95	42.75	5.25	10.375	1011.25
1231	2	15	7	17 7 2013	1899-12-31 14:00:00	1899-12-31 14:30:00	2	0	4	7500	20.5	6.8	41	4.775	8.375	1011.15
1232	2	16	5	17 7 2013	1899-12-31 15:00:00	1899-12-31 15:30:00	2		53	14500	22.1	6.15	35.5	5.225	9.425	1011.12
1249	1	1	3	18 7 2013	1899-12-31 11:00:00	1899-12-31 11:30:00	1	0	16	28700	18.1	13.025	72.25	2.325	5.125	1013.02	7
1250	1	2	4	18 7 2013	1899-12-31 08:00:00	1899-12-31 08:30:00	1	0	133	31600	14.4	9.625	73.25	1.75	3.175	1013.82	7
1251	1	3	1	18 7 2013	1899-12-31 09:00:00	1899-12-31 09:30:00	1	0	814	30100	15.775	10.375	70.5	2.35	4.15	1013.6	5.5
1252	1	4	2	18 7 2013	1899-12-31 10:00:00	1899-12-31 10:30:00	1	0	888	31100	17.15	12.175	72.75	2.05	4.5	1013.23	4
1253	1	5	8	18 7 2013	1899-12-31 09:00:00	1899-12-31 09:30:00	1	3	215	21800	15.775	10.375	70.5	2.35	4.15	1013.6	5.5
1254	1	6	5	18 7 2013	1899-12-31 08:00:00	1899-12-31 08:30:00	1	3	205	21100	14.4	9.625	73.25	1.75	3.175	1013.82	7
1255	1	7	7	18 7 2013	1899-12-31 10:00:00	1899-12-31 10:30:00	1	0	602	24000	17.15	12.175	72.75	2.05	4.5	1013.23	4
1256	1	8	6	18 7 2013	1899-12-31 11:00:00	1899-12-31 11:30:00	1	0	269	24800	18.1	13.025	72.25	2.325	5.125	1013.02	7
1257	1	1	3	18 7 2013	1899-12-31 11:00:00	1899-12-31 11:30:00	1	0	16	28700	18.1	13.025	72.25	2.325	5.125	1013.02	7
1258	1	2	4	18 7 2013	1899-12-31 08:00:00	1899-12-31 08:30:00	1	6	133	31600	14.4	9.625	73.25	1.75	3.175	1013.82	7
1259	1	3	1	18 7 2013	1899-12-31 09:00:00	1899-12-31 09:30:00	1	0	814	30100	15.775	10.375	70.5	2.35	4.15	1013.6	5.5
1260	1	4	2	18 7 2013	1899-12-31 10:00:00	1899-12-31 10:30:00	1	3	888	31100	17.15	12.175	72.75	2.05	4.5	1013.23	4
1261	1	5	8	18 7 2013	1899-12-31 09:00:00	1899-12-31 09:30:00	1	0	215	21800	15.775	10.375	70.5	2.35	4.15	1013.6	5.5
1262	1	6	5	18 7 2013	1899-12-31 08:00:00	1899-12-31 08:30:00	1	0	205	21100	14.4	9.625	73.25	1.75	3.175	1013.82	7
1263	1	7	7	18 7 2013	1899-12-31 10:00:00	1899-12-31 10:30:00	1	9	602	24000	17.15	12.175	72.75	2.05	4.5	1013.23	4
1264	1	8	6	18 7 2013	1899-12-31 11:00:00	1899-12-31 11:30:00	1	3	269	24800	18.1	13.025	72.25	2.325	5.125	1013.02	7
1281	1	1	3	18 7 2013	1899-12-31 16:00:00	1899-12-31 16:30:00	2		16	28700	18.4	14.8	79.5	2.725	6	1010.17	7
1282	1	2	4	18 7 2013	1899-12-31 13:00:00	1899-12-31 13:30:00	2		133	31600	17.8	13.7	77.25	2.6	6.575	1012.48	7
1283	1	3	1	18 7 2013	1899-12-31 14:00:00	1899-12-31 14:30:00	2		814	30100	17.725	14.825	83	3.825	8.375	1012.12	7
1284	1	4	2	18 7 2013	1899-12-31 15:00:00	1899-12-31 15:30:00	2		888	31100	18.275	14.1	76.5	3.25	6.1	1011.27	7
1285	1	5	8	18 7 2013	1899-12-31 14:00:00	1899-12-31 14:30:00	2		215	21800	17.725	14.825	83	3.825	8.375	1012.12	7
1286	1	6	5	18 7 2013	1899-12-31 13:00:00	1899-12-31 13:30:00	2		205	21100	17.8	13.7	77.25	2.6	6.575	1012.48	7
1287	1	7	7	18 7 2013	1899-12-31 15:00:00	1899-12-31 15:30:00	2		602	24000	18.275	14.1	76.5	3.25	6.1	1011.27	7
1288	1	8	6	18 7 2013	1899-12-31 16:00:00	1899-12-31 16:30:00	2		269	24800	18.4	14.8	79.5	2.725	6	1010.17	7
1289	1	1	3	18 7 2013	1899-12-31 16:00:00	1899-12-31 16:30:00	2		16	28700	18.4	14.8	79.5	2.725	6	1010.17	7
1290	1	2	4	18 7 2013	1899-12-31 13:00:00	1899-12-31 13:30:00	2		133	31600	17.8	13.7	77.25	2.6	6.575	1012.48	7
1291	1	3	1	18 7 2013	1899-12-31 14:00:00	1899-12-31 14:30:00	2		814	30100	17.725	14.825	83	3.825	8.375	1012.12	7
1292	1	4	2	18 7 2013	1899-12-31 15:00:00	1899-12-31 15:30:00	2		888	31100	18.275	14.1	76.5	3.25	6.1	1011.27	7
1293	1	5	8	18 7 2013	1899-12-31 14:00:00	1899-12-31 14:30:00	2		215	21800	17.725	14.825	83	3.825	8.375	1012.12	7
1294	1	6	5	18 7 2013	1899-12-31 13:00:00	1899-12-31 13:30:00	2		205	21100	17.8	13.7	77.25	2.6	6.575	1012.48	7
1295	1	7	7	18 7 2013	1899-12-31 15:00:00	1899-12-31 15:30:00	2		602	24000	18.275	14.1	76.5	3.25	6.1	1011.27	7
1296	1	8	6	18 7 2013	1899-12-31 16:00:00	1899-12-31 16:30:00	2		269	24800	18.4	14.8	79.5	2.725	6	1010.17	7
1313	2	9	3	19 7 2013	1899-12-31 10:00:00	1899-12-31 10:30:00	1	3	641	31400	15.225	9.85	70	3.9	7.6	1004.2
1314	2	10	1	19 7 2013	1899-12-31 11:00:00	1899-12-31 11:30:00	1		697	21200	16.8	8.75	59	4.15	8	1004.07
1315	2	11	2	19 7 2013	1899-12-31 08:00:00	1899-12-31 08:30:00	1	0	276	23500	13.6	11.625	88	3.35	6.175	1004.75
1316	2	12	4	19 7 2013	1899-12-31 09:00:00	1899-12-31 09:30:00	1	0	335	28800	15.15	10.575	74.25	5.125	8.65	1004.52
1317	2	13	6	19 7 2013	1899-12-31 10:00:00	1899-12-31 10:30:00	1	3	3	5300	15.225	9.85	70	3.9	7.6	1004.2
1318	2	14	8	19 7 2013	1899-12-31 11:00:00	1899-12-31 11:30:00	1		0	3700	16.8	8.75	59	4.15	8	1004.07
1319	2	15	7	19 7 2013	1899-12-31 08:00:00	1899-12-31 08:30:00	1	0	4	7500	13.6	11.625	88	3.35	6.175	1004.75
1320	2	16	5	19 7 2013	1899-12-31 09:00:00	1899-12-31 09:30:00	1	0	53	14500	15.15	10.575	74.25	5.125	8.65	1004.52
1321	2	9	3	19 7 2013	1899-12-31 10:00:00	1899-12-31 10:30:00	1	0	641	31400	15.225	9.85	70	3.9	7.6	1004.2
1322	2	10	1	19 7 2013	1899-12-31 11:00:00	1899-12-31 11:30:00	1		697	21200	16.8	8.75	59	4.15	8	1004.07
1323	2	11	2	19 7 2013	1899-12-31 08:00:00	1899-12-31 08:30:00	1	0	276	23500	13.6	11.625	88	3.35	6.175	1004.75
1324	2	12	4	19 7 2013	1899-12-31 09:00:00	1899-12-31 09:30:00	1	0	335	28800	15.15	10.575	74.25	5.125	8.65	1004.52
1325	2	13	6	19 7 2013	1899-12-31 10:00:00	1899-12-31 10:30:00	1	0	3	5300	15.225	9.85	70	3.9	7.6	1004.2
1326	2	14	8	19 7 2013	1899-12-31 11:00:00	1899-12-31 11:30:00	1		0	3700	16.8	8.75	59	4.15	8	1004.07
1327	2	15	7	19 7 2013	1899-12-31 08:00:00	1899-12-31 08:30:00	1	0	4	7500	13.6	11.625	88	3.35	6.175	1004.75
1328	2	16	5	19 7 2013	1899-12-31 09:00:00	1899-12-31 09:30:00	1	0	53	14500	15.15	10.575	74.25	5.125	8.65	1004.52
1345	2	9	3	19 7 2013	1899-12-31 15:00:00	1899-12-31 15:30:00	2		641	31400	17.7	8.375	54.5	4.65	9.55	1004.23
1346	2	10	1	19 7 2013	1899-12-31 16:00:00	1899-12-31 16:30:00	2		697	21200	15.6	12.525	82	4.25	8.15	1004.62
1347	2	11	2	19 7 2013	1899-12-31 13:00:00	1899-12-31 13:30:00	2		276	23500	15.975	11	72.5	4.075	7.2	1004.15
1348	2	12	4	19 7 2013	1899-12-31 14:00:00	1899-12-31 14:30:00	2		335	28800	17.9	9.175	56.5	5.625	10.725	1004.2
1349	2	13	6	19 7 2013	1899-12-31 15:00:00	1899-12-31 15:30:00	2		3	5300	17.7	8.375	54.5	4.65	9.55	1004.23
1350	2	14	8	19 7 2013	1899-12-31 16:00:00	1899-12-31 16:30:00	2		0	3700	15.6	12.525	82	4.25	8.15	1004.62
1351	2	15	7	19 7 2013	1899-12-31 13:00:00	1899-12-31 13:30:00	2		4	7500	15.975	11	72.5	4.075	7.2	1004.15
1352	2	16	5	19 7 2013	1899-12-31 14:00:00	1899-12-31 14:30:00	2		53	14500	17.9	9.175	56.5	5.625	10.725	1004.2
1353	2	9	3	19 7 2013	1899-12-31 15:00:00	1899-12-31 15:30:00	2		641	31400	17.7	8.375	54.5	4.65	9.55	1004.23
1354	2	10	1	19 7 2013	1899-12-31 16:00:00	1899-12-31 16:30:00	2		697	21200	15.6	12.525	82	4.25	8.15	1004.62
1355	2	11	2	19 7 2013	1899-12-31 13:00:00	1899-12-31 13:30:00	2		276	23500	15.975	11	72.5	4.075	7.2	1004.15
1356	2	12	4	19 7 2013	1899-12-31 14:00:00	1899-12-31 14:30:00	2		335	28800	17.9	9.175	56.5	5.625	10.725	1004.2
1357	2	13	6	19 7 2013	1899-12-31 15:00:00	1899-12-31 15:30:00	2		3	5300	17.7	8.375	54.5	4.65	9.55	1004.23
1358	2	14	8	19 7 2013	1899-12-31 16:00:00	1899-12-31 16:30:00	2		0	3700	15.6	12.525	82	4.25	8.15	1004.62
1359	2	15	7	19 7 2013	1899-12-31 13:00:00	1899-12-31 13:30:00	2		4	7500	15.975	11	72.5	4.075	7.2	1004.15
1360	2	16	5	19 7 2013	1899-12-31 14:00:00	1899-12-31 14:30:00	2		53	14500	17.9	9.175	56.5	5.625	10.725	1004.2
1377	1	1	3	20 7 2013	1899-12-31 10:00:00	1899-12-31 10:30:00	1	0	16	28700	17.325	10.725	65.25	5.625	9.525	1009.62	2
1378	1	2	4	20 7 2013	1899-12-31 11:00:00	1899-12-31 11:30:00	1	0	133	31600	18.725	9.75	56	5.7	10.35	1009.98	3
1379	1	3	1	20 7 2013	1899-12-31 08:00:00	1899-12-31 08:30:00	1	3	814	30100	15.25	10.3	72.5	5.225	9.6	1009.6	2
1380	1	4	2	20 7 2013	1899-12-31 09:00:00	1899-12-31 09:30:00	1	3	888	31100	16.95	10.35	65	6.35	10.15	1009.42
1381	1	5	8	20 7 2013	1899-12-31 08:00:00	1899-12-31 08:30:00	1	0	215	21800	15.25	10.3	72.5	5.225	9.6	1009.6	2
1382	1	6	5	20 7 2013	1899-12-31 11:00:00	1899-12-31 11:30:00	1	0	205	21100	18.725	9.75	56	5.7	10.35	1009.98	3
1383	1	7	7	20 7 2013	1899-12-31 09:00:00	1899-12-31 09:30:00	1	0	602	24000	16.95	10.35	65	6.35	10.15	1009.42
1384	1	8	6	20 7 2013	1899-12-31 10:00:00	1899-12-31 10:30:00	1	3	269	24800	17.325	10.725	65.25	5.625	9.525	1009.62	2
1385	1	1	3	20 7 2013	1899-12-31 10:00:00	1899-12-31 10:30:00	1	0	16	28700	17.325	10.725	65.25	5.625	9.525	1009.62	2
1386	1	2	4	20 7 2013	1899-12-31 11:00:00	1899-12-31 11:30:00	1	0	133	31600	18.725	9.75	56	5.7	10.35	1009.98	3
1387	1	3	1	20 7 2013	1899-12-31 08:00:00	1899-12-31 08:30:00	1	0	814	30100	15.25	10.3	72.5	5.225	9.6	1009.6	2
1388	1	4	2	20 7 2013	1899-12-31 09:00:00	1899-12-31 09:30:00	1	0	888	31100	16.95	10.35	65	6.35	10.15	1009.42
1389	1	5	8	20 7 2013	1899-12-31 08:00:00	1899-12-31 08:30:00	1	3	215	21800	15.25	10.3	72.5	5.225	9.6	1009.6	2
1390	1	6	5	20 7 2013	1899-12-31 11:00:00	1899-12-31 11:30:00	1	0	205	21100	18.725	9.75	56	5.7	10.35	1009.98	3
1391	1	7	7	20 7 2013	1899-12-31 09:00:00	1899-12-31 09:30:00	1	0	602	24000	16.95	10.35	65	6.35	10.15	1009.42
1392	1	8	6	20 7 2013	1899-12-31 10:00:00	1899-12-31 10:30:00	1	3	269	24800	17.325	10.725	65.25	5.625	9.525	1009.62	2
1409	1	1	3	20 7 2013	1899-12-31 15:00:00	1899-12-31 15:30:00	2	3	16	28700	18.925	8.55	51	5.325	10.35	1011.05	6
1410	1	2	4	20 7 2013	1899-12-31 16:00:00	1899-12-31 16:30:00	2	6	133	31600	20.175	7.7	44.5	5.1	8.9	1010.9	4
1411	1	3	1	20 7 2013	1899-12-31 13:00:00	1899-12-31 13:30:00	2	3	814	30100	19.075	8.575	50.5	5.625	9.425	1010.6	5
1412	1	4	2	20 7 2013	1899-12-31 14:00:00	1899-12-31 14:30:00	2	3	888	31100	19.5	8.85	50.25	5.6	9.5	1010.85	5.5
1413	1	5	8	20 7 2013	1899-12-31 13:00:00	1899-12-31 13:30:00	2	3	215	21800	19.075	8.575	50.5	5.625	9.425	1010.6	5
1414	1	6	5	20 7 2013	1899-12-31 16:00:00	1899-12-31 16:30:00	2	0	205	21100	20.175	7.7	44.5	5.1	8.9	1010.9	4
1415	1	7	7	20 7 2013	1899-12-31 14:00:00	1899-12-31 14:30:00	2	3	602	24000	19.5	8.85	50.25	5.6	9.5	1010.85	5.5
1416	1	8	6	20 7 2013	1899-12-31 15:00:00	1899-12-31 15:30:00	2	6	269	24800	18.925	8.55	51	5.325	10.35	1011.05	6
1417	1	1	3	20 7 2013	1899-12-31 15:00:00	1899-12-31 15:30:00	2	3	16	28700	18.925	8.55	51	5.325	10.35	1011.05	6
1418	1	2	4	20 7 2013	1899-12-31 16:00:00	1899-12-31 16:30:00	2	6	133	31600	20.175	7.7	44.5	5.1	8.9	1010.9	4
1419	1	3	1	20 7 2013	1899-12-31 13:00:00	1899-12-31 13:30:00	2	0	814	30100	19.075	8.575	50.5	5.625	9.425	1010.6	5
1420	1	4	2	20 7 2013	1899-12-31 14:00:00	1899-12-31 14:30:00	2	0	888	31100	19.5	8.85	50.25	5.6	9.5	1010.85	5.5
1421	1	5	8	20 7 2013	1899-12-31 13:00:00	1899-12-31 13:30:00	2	6	215	21800	19.075	8.575	50.5	5.625	9.425	1010.6	5
1422	1	6	5	20 7 2013	1899-12-31 16:00:00	1899-12-31 16:30:00	2	0	205	21100	20.175	7.7	44.5	5.1	8.9	1010.9	4
1423	1	7	7	20 7 2013	1899-12-31 14:00:00	1899-12-31 14:30:00	2	0	602	24000	19.5	8.85	50.25	5.6	9.5	1010.85	5.5
1424	1	8	6	20 7 2013	1899-12-31 15:00:00	1899-12-31 15:30:00	2	3	269	24800	18.925	8.55	51	5.325	10.35	1011.05	6
1441	2	9	3	21 7 2013	1899-12-31 09:00:00	1899-12-31 09:30:00	1	0	641	31400	13.875	10.45	80	3.5	6.125	1011.42
1442	2	10	1	21 7 2013	1899-12-31 10:00:00	1899-12-31 10:30:00	1	0	697	21200	14.975	11.375	79	3.125	5.575	1011.1
1443	2	11	2	21 7 2013	1899-12-31 11:00:00	1899-12-31 11:30:00	1	6	276	23500	16.7	12	73.75	3.05	5.675	1010.9
1444	2	12	4	21 7 2013	1899-12-31 08:00:00	1899-12-31 08:30:00	1	0	335	28800	13.1	10.05	81.75	3	5.325	1011.52
1445	2	13	6	21 7 2013	1899-12-31 09:00:00	1899-12-31 09:30:00	1	0	3	5300	13.875	10.45	80	3.5	6.125	1011.42
1446	2	14	8	21 7 2013	1899-12-31 10:00:00	1899-12-31 10:30:00	1	3	0	3700	14.975	11.375	79	3.125	5.575	1011.1
1447	2	15	7	21 7 2013	1899-12-31 11:00:00	1899-12-31 11:30:00	1	0	4	7500	16.7	12	73.75	3.05	5.675	1010.9
1448	2	16	5	21 7 2013	1899-12-31 08:00:00	1899-12-31 08:30:00	1	0	53	14500	13.1	10.05	81.75	3	5.325	1011.52
1449	2	9	3	21 7 2013	1899-12-31 09:00:00	1899-12-31 09:30:00	1	0	641	31400	13.875	10.45	80	3.5	6.125	1011.42
1450	2	10	1	21 7 2013	1899-12-31 10:00:00	1899-12-31 10:30:00	1	0	697	21200	14.975	11.375	79	3.125	5.575	1011.1
1451	2	11	2	21 7 2013	1899-12-31 11:00:00	1899-12-31 11:30:00	1	3	276	23500	16.7	12	73.75	3.05	5.675	1010.9
1452	2	12	4	21 7 2013	1899-12-31 08:00:00	1899-12-31 08:30:00	1	3	335	28800	13.1	10.05	81.75	3	5.325	1011.52
1453	2	13	6	21 7 2013	1899-12-31 09:00:00	1899-12-31 09:30:00	1	0	3	5300	13.875	10.45	80	3.5	6.125	1011.42
1454	2	14	8	21 7 2013	1899-12-31 10:00:00	1899-12-31 10:30:00	1	0	0	3700	14.975	11.375	79	3.125	5.575	1011.1
1455	2	15	7	21 7 2013	1899-12-31 11:00:00	1899-12-31 11:30:00	1	3	4	7500	16.7	12	73.75	3.05	5.675	1010.9
1456	2	16	5	21 7 2013	1899-12-31 08:00:00	1899-12-31 08:30:00	1	0	53	14500	13.1	10.05	81.75	3	5.325	1011.52
1473	2	9	3	21 7 2013	1899-12-31 14:00:00	1899-12-31 14:30:00	2		641	31400	17.85	11.6	67	4.075	7.925	1011.35
1474	2	10	1	21 7 2013	1899-12-31 15:00:00	1899-12-31 15:30:00	2		697	21200	19	11.375	61.25	4.4	8.6	1011.32
1475	2	11	2	21 7 2013	1899-12-31 16:00:00	1899-12-31 16:30:00	2		276	23500	16.9	13.2	79	3.95	7.025	1011.38
1476	2	12	4	21 7 2013	1899-12-31 13:00:00	1899-12-31 13:30:00	2		335	28800	17.875	11.925	68	3.975	7.775	1011.3
1477	2	13	6	21 7 2013	1899-12-31 14:00:00	1899-12-31 14:30:00	2		3	5300	17.85	11.6	67	4.075	7.925	1011.35
1478	2	14	8	21 7 2013	1899-12-31 15:00:00	1899-12-31 15:30:00	2		0	3700	19	11.375	61.25	4.4	8.6	1011.32
1479	2	15	7	21 7 2013	1899-12-31 16:00:00	1899-12-31 16:30:00	2		4	7500	16.9	13.2	79	3.95	7.025	1011.38
1480	2	16	5	21 7 2013	1899-12-31 13:00:00	1899-12-31 13:30:00	2		53	14500	17.875	11.925	68	3.975	7.775	1011.3
1481	2	9	3	21 7 2013	1899-12-31 14:00:00	1899-12-31 14:30:00	2		641	31400	17.85	11.6	67	4.075	7.925	1011.35
1482	2	10	1	21 7 2013	1899-12-31 15:00:00	1899-12-31 15:30:00	2		697	21200	19	11.375	61.25	4.4	8.6	1011.32
1483	2	11	2	21 7 2013	1899-12-31 16:00:00	1899-12-31 16:30:00	2		276	23500	16.9	13.2	79	3.95	7.025	1011.38
1484	2	12	4	21 7 2013	1899-12-31 13:00:00	1899-12-31 13:30:00	2		335	28800	17.875	11.925	68	3.975	7.775	1011.3
1485	2	13	6	21 7 2013	1899-12-31 14:00:00	1899-12-31 14:30:00	2		3	5300	17.85	11.6	67	4.075	7.925	1011.35
1486	2	14	8	21 7 2013	1899-12-31 15:00:00	1899-12-31 15:30:00	2		0	3700	19	11.375	61.25	4.4	8.6	1011.32
1487	2	15	7	21 7 2013	1899-12-31 16:00:00	1899-12-31 16:30:00	2		4	7500	16.9	13.2	79	3.95	7.025	1011.38
1488	2	16	5	21 7 2013	1899-12-31 13:00:00	1899-12-31 13:30:00	2		53	14500	17.875	11.925	68	3.975	7.775	1011.3
